# Supplementary material for: Chromosome-level genome assembly of Niphotrichum japonicum provides new insights into heat stress responses in mosses
Source: Front Plant Sci. 2023 Oct 18;14:1271357. doi: 10.3389/fpls.2023.1271357 (PMC10619864; doi:10.3389/fpls.2023.1271357)
Supplement: Supplementary file 3 [file Table_1.xls]

## Sheet: TS1
Supplementary Table 1. Published bryophyte genomes until June 2023.
Species	Group	Order	Family	Genome size (Mb)	Chromosome number	Reference
Anthoceros angustus	Hornwort	Anthocerotales	Anthocerotaceae	119.3	NA	Zhang et al., 2020
Anthoceros agrestis	Hornwort	Anthocerotales	Anthocerotaceae	116.9	6	Li et al., 2020
Anthoceros punctatus	Hornwort	Anthocerotales	Anthocerotaceae	132.8	NA	Li et al., 2020
Marchantia polymorpha	Liverwort	Marchantiales	Marchantiaceae	218.7	8	Bowman et al., 2017; Montgomery et al., 2020
Marchantia inflexa	Liverwort	Marchantiales	Marchantiaceae	208.8	NA	Marks et al., 2019
Marchantia paleacea	Liverwort	Marchantiales	Marchantiaceae	238.6	8	Radhakrishnan et al., 2020
Sphagnum magellanicum	Moss	Sphagnales	Sphagnaceae	439	20	Healey et al., 2023
Sphagnum fallax	Moss	Sphagnales	Sphagnaceae	395.1	20	Healey et al., 2023
Physcomitrium patens	Moss	Funariales	Funariaceae	462.3	27	Lang et al., 2018
Syntrichia caninervis	Moss	Pottiales	Pottiaceae	292.2	13	Silva et al., 2021
Ceratodon purpureusa	Moss	Pseudoditrichales	Ditrichaceae	U: 349.5; V: 358.0	13	Carey et al., 2021
Pohlia nutans	Moss	Bryales	Bryaceae	698.2	22	Liu et al., 2022
Fontinalis antipyretica	Moss	Hypnales	Fontinalaceae	385.2	NA	Yu et al., 2020
Pleurozium schreberib	Moss	Hypnales	Hylocomiaceae	318.3	NA	Pederson et al., 2019
Entodon seductrix	Moss	Hypnales	Entodontaceae	348.4	11	Yu et al., 2022
Hypnum curvifolium	Moss	Hypnales	Hypnaceae	262	11	Yu et al., 2022
Calohypnum plumiforme	Moss	Hypnales	Hypnaceae	335	NA	Mao et al., 2020
a: U, female, V, male. b: Given the low Benchmarking Universal Single-Copy Ortholog (BUSCO) completeness of P. schreberi (75.60%), it was not taken into account in the comparative genome analysis.
Bowman, J. L., Kohchi, T., Yamato, K. T., Jenkins, J., Shu, S., Ishizaki, K., et al. (2017). Insights into Land Plant Evolution Garnered from the Marchantia polymorpha Genome. Cell 171, 287–304.e215. doi: 10.1016/j.cell.2017.09.030
Carey, S.B., Jenkins, J., Lovell, J.T., Maumus, F., Sreedasyam, A., Payton, A.C., et al. (2021). Gene-rich UV sex chromosomes harbor conserved regulators of sexual development. Sci. Adv. 7, eabh2488. doi: 10.1126/sciadv.abh2488.
Healey, A.L., Piatkowski, B., Lovell, J.T., Sreedasyam, A., Carey, S.B., Mamidi, S., et al. (2023). Newly identified sex chromosomes in the Sphagnum (peat moss) genome alter carbon sequestration and ecosystem dynamics. Nat. Plants 9, 238–254. doi: 10.1038/s41477-022-01333-5.
Lang, D., Ullrich, K.K., Murat, F., Fuchs, J., Jenkins, J., Haas, F.B., et al. (2018). The Physcomitrella patens chromosome-scale assembly reveals moss genome structure and evolution. Plant J. 93, 515–533. doi: 10.1111/tpj.13801.
Li, F., Nishiyama, T., Waller, M., Frangedakis, E., Keller, J., Li, Z., et al. (2020). Anthoceros genomes illuminate the origin of land plants and the unique biology of hornworts. Nat. Plants 6, 259–272. doi: 10.1038/s41477-020-0618-2
Liu, S., Fang, S., Cong, B., Li, T., Yi, D., Zhang, Z., et al. (2022a). The Antarctic moss Pohlia nutans genome provides insights into the evolution of bryophytes and the adaptation to extreme terrestrial habitats. Front. Plant Sci. 13, 920138. doi: 10.3389/fpls.2022.920138.
Mao, L., Kawaide, H., Higuchi, T., Chen, M., Miyamoto, K., Hirata, Y., et al. (2020). Genomic evidence for convergent evolution of gene clusters for momilactone biosynthesis in land plants. Proc. Natl. Acad. Sci. U.S.A. 117, 12472–12480. doi: 10.1073/pnas.1914373117
Marks, R. A., Smith, J. J., Cronk, Q., Grassa, C. J., & McLetchie, D. N. (2019). Genome of the tropical plant Marchantia inflexa: implications for sex chromosome evolution and dehydration tolerance. Sci. Rep. 9, 8722. doi: 10.1038/s41598-019-45039-9
Montgomery, S.A., Tanizawa, Y., Galik, B., Wang, N., Ito, T., Mochizuki, T., et al. (2020). Chromatin Organization in Early Land Plants Reveals an Ancestral Association between H3K27me3, Transposons, and Constitutive Heterochromatin. Curr. Biol. 30, 573–588.e577. doi: 10.1016/j.cub.2019.12.015.
Pederson, E. R. A., Warshan, D., & Rasmussen, U. (2019). Genome Sequencing of Pleurozium schreberi: The Assembled and Annotated Draft Genome of a Pleurocarpous Feather Moss. G3 (Bethesda) 9, 27911–2797. doi: 10.1534/g3.119.400279
Radhakrishnan, G. V., Keller, J., Rich, M. K., Vernié, T., Mbadinga Mbadinga, D. L., Vigneron, N.,et al. (2020). An ancestral signalling pathway is conserved in intracellular symbioses-forming plant lineages. Nat. Plants 6, 280–289. doi: 10.1038/s41477-020-0613-7
Silva, A.T., Gao, B., Fisher, K.M., Mishler, B.D., Ekwealor, J.T.B., Stark, L.R., et al. (2021). To dry perchance to live: Insights from the genome of the desiccation-tolerant biocrust moss Syntrichia caninervis. Plant J. 105, 1339–1356. doi: 10.1111/tpj.15116.
Yu, J., Cai, Y., Zhu, Y., Zeng, Y., Dong, S., Zhang, K., et al. (2022). Chromosome-level genome assemblies of two Hypnales (mosses) reveal high intergeneric synteny. Genome Biol. Evol. 14, evac020. doi: 10.1093/gbe/evac020.
Yu, J., Li, L., Wang, S., Dong, S., Chen, Z., Patel, N., et al. (2020). Draft genome of the aquatic moss Fontinalis antipyretica (Fontinalaceae, Bryophyta). Gigabyte 2020, 1–9. doi: 10.46471/gigabyte.8
Zhang, J., Fu, X.X., Li, R.Q., Zhao, X., Liu, Y., Li, M.H., et al. (2020). The hornwort genome and early land plant evolution. Nat. Plants 6, 107–118. doi: 10.1038/s41477-019-0588-4.

## Sheet: TS2
Supplementary Table 2. Categories of TEs predicted in the N. japonicum genome.
Type	Repbase TEs		TE protiens		De novo		Combined TEs
	Length (bp)	% in genome	Length (bp)	% in genome	Length (bp)	% in genome	Length (bp)	% in genome
DNA	2442959	1.27	1320840	0.69	7732893	4.05	9064625	4.73
LINE	315590	0.16	0	0	184508	0.1	500078	0.26
SINE	4524	0	0	0	0	0	4524	0.001
LTR	4639264	2.42	7358246	3.85	30711891	16.03	31418609	16.4
Other	158	0	0	0	0	0	158	0
Unknown	0	0	0	0	24741074	12.91	24741074	12.91
Total	7164264	3.74	8679086	4.53	60710104	31.68	61965347	32.34
Note: Repbase TEs: the result of RepeatMasker program based on Repbase database; TE proteins: the result of RepeatProteinMask program based on known TE-related protein of Repbase; De novo: the result of RepeatMasker by using library predicted by de novo methods; Combined TEs: combine the results of Repbase TEs, TE proteins and De novo. LINE: long interspersed nuclear element; SINE: short interspe…

## Sheet: TS3
Supplementary Table 3. Annotation of the functions of protein-coding genes in the N. japonicum genome.
Databases or software	Gene number	% in all genes
GO	11916	44.3
KEGG	8918	33.15
Swiss-Prot	12636	46.98
TrEMBL	17216	64
TAIR	13694	50.91
InterProScan	21279	79.11
Total	22130	82.27

## Sheet: TS4
Supplementary Table 4. GO enrichment analysis of unique genes in N. japonicum.
Species	GO_ID	GO_Term	GeneRatio	BgRatio	P-value	P.adjust	Q-value	Gene_ID	Count
C. plumiforme	GO:0015934	large ribosomal subunit	26/495	163/11440	7.14315e-09	1.31363e-05	1.21734e-05	GWHPAMMO000839/GWHPAMMO003428/GWHPAMMO004371/GWHPAMMO005405/GWHPAMMO007571/GWHPAMMO008594/GWHPAMMO008972/GWHPAMMO009746/GWHPAMMO011562/GWHPAMMO011957/GWHPAMMO012434/GWHPAMMO013691/GWHPAMMO014231/GWHPAMMO014579/GWHPAMMO014737/GWHPAMMO015133/GWHPAMMO019222/GWHPAMMO020731/GWHPAMMO022007/GWHPAMMO022695/GWHPAMMO022844/GWHPAMMO024362/GWHPAMMO024717/GWHPAMMO028845/GWHPAMMO030048/GWHPAMMO030103	26
C. plumiforme	GO:0022625	cytosolic large ribosomal subunit	24/495	150/11440	2.56558e-08	2.35905e-05	2.18615e-05	GWHPAMMO000839/GWHPAMMO003428/GWHPAMMO004371/GWHPAMMO005405/GWHPAMMO007571/GWHPAMMO008594/GWHPAMMO008972/GWHPAMMO011562/GWHPAMMO011957/GWHPAMMO012434/GWHPAMMO013691/GWHPAMMO014231/GWHPAMMO014579/GWHPAMMO015133/GWHPAMMO019222/GWHPAMMO020731/GWHPAMMO022007/GWHPAMMO022695/GWHPAMMO022844/GWHPAMMO024362/GWHPAMMO024717/GWHPAMMO028845/GWHPAMMO030048/GWHPAMMO030103	24
C. plumiforme	GO:0035556	intracellular signal transduction	28/495	218/11440	2.29469e-07	0.000140664	0.000130354	GWHPAMMO000531/GWHPAMMO000597/GWHPAMMO000598/GWHPAMMO001153/GWHPAMMO003474/GWHPAMMO003484/GWHPAMMO003487/GWHPAMMO005110/GWHPAMMO008488/GWHPAMMO010072/GWHPAMMO012166/GWHPAMMO016844/GWHPAMMO016956/GWHPAMMO016957/GWHPAMMO019479/GWHPAMMO020716/GWHPAMMO021255/GWHPAMMO022025/GWHPAMMO024673/GWHPAMMO027016/GWHPAMMO027972/GWHPAMMO029383/GWHPAMMO029384/GWHPAMMO029401/GWHPAMMO029457/GWHPAMMO029510/GWHPAMMO0…	28
C. plumiforme	GO:0018105	peptidyl-serine phosphorylation	11/495	39/11440	4.96275e-07	0.000228163	0.000211439	GWHPAMMO000531/GWHPAMMO000597/GWHPAMMO000598/GWHPAMMO003474/GWHPAMMO003484/GWHPAMMO003487/GWHPAMMO008373/GWHPAMMO010072/GWHPAMMO021255/GWHPAMMO022025/GWHPAMMO027972	11
C. plumiforme	GO:0005509	calcium ion binding	18/495	108/11440	7.77223e-07	0.000283278	0.000262515	GWHPAMMO000531/GWHPAMMO000597/GWHPAMMO000598/GWHPAMMO003474/GWHPAMMO003484/GWHPAMMO003487/GWHPAMMO008508/GWHPAMMO010072/GWHPAMMO011785/GWHPAMMO013863/GWHPAMMO017071/GWHPAMMO017150/GWHPAMMO019903/GWHPAMMO021255/GWHPAMMO022025/GWHPAMMO025067/GWHPAMMO027016/GWHPAMMO027972	18
C. plumiforme	GO:0009931	calcium-dependent protein serine/threonine kinase activity	10/495	34/11440	1.07827e-06	0.000283278	0.000262515	GWHPAMMO000531/GWHPAMMO000597/GWHPAMMO000598/GWHPAMMO003474/GWHPAMMO003484/GWHPAMMO003487/GWHPAMMO010072/GWHPAMMO021255/GWHPAMMO022025/GWHPAMMO027972	10
C. plumiforme	GO:0010857	calcium-dependent protein kinase activity	10/495	34/11440	1.07827e-06	0.000283278	0.000262515	GWHPAMMO000531/GWHPAMMO000597/GWHPAMMO000598/GWHPAMMO003474/GWHPAMMO003484/GWHPAMMO003487/GWHPAMMO010072/GWHPAMMO021255/GWHPAMMO022025/GWHPAMMO027972	10
C. plumiforme	GO:0018209	peptidyl-serine modification	11/495	43/11440	1.45526e-06	0.000334529	0.000310009	GWHPAMMO000531/GWHPAMMO000597/GWHPAMMO000598/GWHPAMMO003474/GWHPAMMO003484/GWHPAMMO003487/GWHPAMMO008373/GWHPAMMO010072/GWHPAMMO021255/GWHPAMMO022025/GWHPAMMO027972	11
C. plumiforme	GO:0004683	calmodulin-dependent protein kinase activity	10/495	36/11440	1.93311e-06	0.000394998	0.000366047	GWHPAMMO000531/GWHPAMMO000597/GWHPAMMO000598/GWHPAMMO003474/GWHPAMMO003484/GWHPAMMO003487/GWHPAMMO010072/GWHPAMMO021255/GWHPAMMO022025/GWHPAMMO027972	10
C. plumiforme	GO:0005778	peroxisomal membrane	9/495	31/11440	4.24901e-06	0.000781392	0.00072412	GWHPAMMO000531/GWHPAMMO000597/GWHPAMMO000598/GWHPAMMO003484/GWHPAMMO003487/GWHPAMMO010072/GWHPAMMO021255/GWHPAMMO022025/GWHPAMMO027972	9
C. plumiforme	GO:0031903	microbody membrane	9/495	32/11440	5.6872e-06	0.000950796	0.000881107	GWHPAMMO000531/GWHPAMMO000597/GWHPAMMO000598/GWHPAMMO003484/GWHPAMMO003487/GWHPAMMO010072/GWHPAMMO021255/GWHPAMMO022025/GWHPAMMO027972	9
C. plumiforme	GO:0004316	3-oxoacyl-[acyl-carrier-protein] reductase (NADPH) activity	6/495	13/11440	8.42693e-06	0.00129143	0.00119677	GWHPAMMO012437/GWHPAMMO012438/GWHPAMMO012439/GWHPAMMO012442/GWHPAMMO012443/GWHPAMMO029488	6
C. plumiforme	GO:0005730	nucleolus	35/495	375/11440	1.47755e-05	0.00200487	0.00185792	GWHPAMMO003428/GWHPAMMO003430/GWHPAMMO004425/GWHPAMMO004503/GWHPAMMO006817/GWHPAMMO007808/GWHPAMMO008257/GWHPAMMO008373/GWHPAMMO008429/GWHPAMMO008594/GWHPAMMO010544/GWHPAMMO011562/GWHPAMMO012902/GWHPAMMO013026/GWHPAMMO013360/GWHPAMMO013835/GWHPAMMO014231/GWHPAMMO014579/GWHPAMMO015133/GWHPAMMO016612/GWHPAMMO018319/GWHPAMMO019222/GWHPAMMO019479/GWHPAMMO021602/GWHPAMMO021913/GWHPAMMO022844/GWHPAMMO0…	35
C. plumiforme	GO:0044438	NA	9/495	36/11440	1.63529e-05	0.00200487	0.00185792	GWHPAMMO000531/GWHPAMMO000597/GWHPAMMO000598/GWHPAMMO003484/GWHPAMMO003487/GWHPAMMO010072/GWHPAMMO021255/GWHPAMMO022025/GWHPAMMO027972	9
C. plumiforme	GO:0044439	NA	9/495	36/11440	1.63529e-05	0.00200487	0.00185792	GWHPAMMO000531/GWHPAMMO000597/GWHPAMMO000598/GWHPAMMO003484/GWHPAMMO003487/GWHPAMMO010072/GWHPAMMO021255/GWHPAMMO022025/GWHPAMMO027972	9
C. plumiforme	GO:0022626	cytosolic ribosome	40/495	459/11440	1.84698e-05	0.00212288	0.00196728	GWHPAMMO000839/GWHPAMMO003428/GWHPAMMO004371/GWHPAMMO005405/GWHPAMMO007571/GWHPAMMO008257/GWHPAMMO008594/GWHPAMMO008649/GWHPAMMO008972/GWHPAMMO011562/GWHPAMMO011957/GWHPAMMO012434/GWHPAMMO012988/GWHPAMMO013026/GWHPAMMO013691/GWHPAMMO013835/GWHPAMMO014231/GWHPAMMO014579/GWHPAMMO015133/GWHPAMMO018745/GWHPAMMO019222/GWHPAMMO020578/GWHPAMMO020731/GWHPAMMO021602/GWHPAMMO022007/GWHPAMMO022184/GWHPAMMO0…	40
C. plumiforme	GO:0098533	ATPase dependent transmembrane transport complex	5/495	10/11440	3.12662e-05	0.00338227	0.00313437	GWHPAMMO029415/GWHPAMMO029455/GWHPAMMO029502/GWHPAMMO029505/GWHPAMMO029569	5
C. plumiforme	GO:0030527	structural constituent of chromatin	11/495	59/11440	3.78073e-05	0.00386265	0.00357954	GWHPAMMO005367/GWHPAMMO016981/GWHPAMMO018218/GWHPAMMO018219/GWHPAMMO019999/GWHPAMMO021583/GWHPAMMO021620/GWHPAMMO023664/GWHPAMMO023974/GWHPAMMO026417/GWHPAMMO026614	11
C. plumiforme	GO:0016411	acylglycerol O-acyltransferase activity	5/495	11/11440	5.52848e-05	0.00535098	0.00495878	GWHPAMMO000408/GWHPAMMO029376/GWHPAMMO029424/GWHPAMMO029446/GWHPAMMO029509	5
C. plumiforme	GO:0044445	NA	40/495	491/11440	8.42236e-05	0.00774436	0.00717674	GWHPAMMO000839/GWHPAMMO003428/GWHPAMMO004371/GWHPAMMO007571/GWHPAMMO008257/GWHPAMMO008594/GWHPAMMO008649/GWHPAMMO008972/GWHPAMMO011562/GWHPAMMO011957/GWHPAMMO012434/GWHPAMMO012988/GWHPAMMO013026/GWHPAMMO013691/GWHPAMMO013835/GWHPAMMO014231/GWHPAMMO014579/GWHPAMMO015133/GWHPAMMO017297/GWHPAMMO018745/GWHPAMMO019222/GWHPAMMO019479/GWHPAMMO020578/GWHPAMMO020731/GWHPAMMO021602/GWHPAMMO021913/GWHPAMMO0…	40
C. plumiforme	GO:0000160	phosphorelay signal transduction system	9/495	48/11440	0.000183443	0.0160644	0.0148869	GWHPAMMO012166/GWHPAMMO016844/GWHPAMMO029383/GWHPAMMO029384/GWHPAMMO029401/GWHPAMMO029457/GWHPAMMO029510/GWHPAMMO029564/GWHPAMMO029566	9
C. plumiforme	GO:0071229	cellular response to acid chemical	17/495	148/11440	0.000221373	0.017275	0.0160088	GWHPAMMO000531/GWHPAMMO000597/GWHPAMMO000598/GWHPAMMO003474/GWHPAMMO003484/GWHPAMMO003487/GWHPAMMO007808/GWHPAMMO008305/GWHPAMMO008508/GWHPAMMO010072/GWHPAMMO015675/GWHPAMMO016956/GWHPAMMO016957/GWHPAMMO018753/GWHPAMMO021255/GWHPAMMO022025/GWHPAMMO027972	17
C. plumiforme	GO:0016810	hydrolase activity, acting on carbon-nitrogen (but not peptide) bonds	12/495	83/11440	0.000221732	0.017275	0.0160088	GWHPAMMO004063/GWHPAMMO004064/GWHPAMMO006688/GWHPAMMO017080/GWHPAMMO025405/GWHPAMMO025823/GWHPAMMO029403/GWHPAMMO029491/GWHPAMMO029510/GWHPAMMO029550/GWHPAMMO029746/GWHPAMMO029747	12
C. plumiforme	GO:0005516	calmodulin binding	10/495	60/11440	0.000225448	0.017275	0.0160088	GWHPAMMO000531/GWHPAMMO000597/GWHPAMMO000598/GWHPAMMO003474/GWHPAMMO003484/GWHPAMMO003487/GWHPAMMO010072/GWHPAMMO021255/GWHPAMMO022025/GWHPAMMO027972	10
C. plumiforme	GO:0016705	oxidoreductase activity, acting on paired donors, with incorporation or reduction of molecular oxygen	19/495	178/11440	0.000253024	0.0186125	0.0172483	GWHPAMMO002147/GWHPAMMO006338/GWHPAMMO010570/GWHPAMMO012393/GWHPAMMO018033/GWHPAMMO026395/GWHPAMMO027572/GWHPAMMO029395/GWHPAMMO029398/GWHPAMMO029407/GWHPAMMO029430/GWHPAMMO029468/GWHPAMMO029490/GWHPAMMO029502/GWHPAMMO029548/GWHPAMMO029566/GWHPAMMO029577/GWHPAMMO029744/GWHPAMMO029746	19
C. plumiforme	GO:0046777	protein autophosphorylation	11/495	73/11440	0.000278294	0.0196839	0.0182412	GWHPAMMO000531/GWHPAMMO000597/GWHPAMMO000598/GWHPAMMO003474/GWHPAMMO003484/GWHPAMMO003487/GWHPAMMO010072/GWHPAMMO020716/GWHPAMMO021255/GWHPAMMO022025/GWHPAMMO027972	11
C. plumiforme	GO:0000030	mannosyltransferase activity	5/495	15/11440	0.000311056	0.0211864	0.0196335	GWHPAMMO001153/GWHPAMMO007613/GWHPAMMO018056/GWHPAMMO028359/GWHPAMMO029388	5
C. plumiforme	GO:0006970	response to osmotic stress	26/495	289/11440	0.000332081	0.0215629	0.0199824	GWHPAMMO000759/GWHPAMMO001253/GWHPAMMO004233/GWHPAMMO005071/GWHPAMMO006688/GWHPAMMO007584/GWHPAMMO007806/GWHPAMMO008305/GWHPAMMO011785/GWHPAMMO012940/GWHPAMMO013863/GWHPAMMO015675/GWHPAMMO016956/GWHPAMMO016957/GWHPAMMO017200/GWHPAMMO017202/GWHPAMMO017297/GWHPAMMO018753/GWHPAMMO020578/GWHPAMMO020604/GWHPAMMO022130/GWHPAMMO023477/GWHPAMMO025405/GWHPAMMO025823/GWHPAMMO026775/GWHPAMMO028547	26
C. plumiforme	GO:0016746	transferase activity, transferring acyl groups	22/495	227/11440	0.000340034	0.0215629	0.0199824	GWHPAMMO000408/GWHPAMMO005023/GWHPAMMO012437/GWHPAMMO012438/GWHPAMMO012439/GWHPAMMO012442/GWHPAMMO012443/GWHPAMMO014528/GWHPAMMO023841/GWHPAMMO027378/GWHPAMMO029376/GWHPAMMO029390/GWHPAMMO029424/GWHPAMMO029441/GWHPAMMO029446/GWHPAMMO029458/GWHPAMMO029479/GWHPAMMO029488/GWHPAMMO029509/GWHPAMMO029531/GWHPAMMO029540/GWHPAMMO029878	22
C. plumiforme	GO:0018193	peptidyl-amino acid modification	21/495	214/11440	0.000389987	0.0233187	0.0216095	GWHPAMMO000531/GWHPAMMO000597/GWHPAMMO000598/GWHPAMMO003474/GWHPAMMO003484/GWHPAMMO003487/GWHPAMMO005023/GWHPAMMO008373/GWHPAMMO009113/GWHPAMMO009560/GWHPAMMO010072/GWHPAMMO018617/GWHPAMMO018621/GWHPAMMO020852/GWHPAMMO021255/GWHPAMMO022025/GWHPAMMO022869/GWHPAMMO025661/GWHPAMMO027296/GWHPAMMO027972/GWHPAMMO029828	21
C. plumiforme	GO:0016747	transferase activity, transferring acyl groups other than amino-acyl groups	18/495	170/11440	0.000403212	0.0233187	0.0216095	GWHPAMMO000408/GWHPAMMO005023/GWHPAMMO012437/GWHPAMMO012438/GWHPAMMO012439/GWHPAMMO012442/GWHPAMMO012443/GWHPAMMO014528/GWHPAMMO023841/GWHPAMMO027378/GWHPAMMO029376/GWHPAMMO029390/GWHPAMMO029424/GWHPAMMO029446/GWHPAMMO029488/GWHPAMMO029509/GWHPAMMO029531/GWHPAMMO029878	18
C. plumiforme	GO:0009651	response to salt stress	24/495	261/11440	0.000405762	0.0233187	0.0216095	GWHPAMMO000759/GWHPAMMO001253/GWHPAMMO004233/GWHPAMMO005071/GWHPAMMO006688/GWHPAMMO007584/GWHPAMMO007806/GWHPAMMO008305/GWHPAMMO011785/GWHPAMMO013863/GWHPAMMO015675/GWHPAMMO016956/GWHPAMMO016957/GWHPAMMO017200/GWHPAMMO017202/GWHPAMMO017297/GWHPAMMO018753/GWHPAMMO020578/GWHPAMMO020604/GWHPAMMO022130/GWHPAMMO023477/GWHPAMMO025405/GWHPAMMO025823/GWHPAMMO028547	24
C. plumiforme	GO:0030173	integral component of Golgi membrane	5/495	16/11440	0.000436454	0.023607	0.0218768	GWHPAMMO001153/GWHPAMMO006688/GWHPAMMO023138/GWHPAMMO025823/GWHPAMMO028359	5
C. plumiforme	GO:0031228	intrinsic component of Golgi membrane	5/495	16/11440	0.000436454	0.023607	0.0218768	GWHPAMMO001153/GWHPAMMO006688/GWHPAMMO023138/GWHPAMMO025823/GWHPAMMO028359	5
C. plumiforme	GO:0009738	abscisic acid-activated signaling pathway	12/495	90/11440	0.00047677	0.0250509	0.0232148	GWHPAMMO000531/GWHPAMMO000597/GWHPAMMO000598/GWHPAMMO003474/GWHPAMMO003484/GWHPAMMO003487/GWHPAMMO008508/GWHPAMMO010072/GWHPAMMO018753/GWHPAMMO021255/GWHPAMMO022025/GWHPAMMO027972	12
C. plumiforme	GO:0016812	hydrolase activity, acting on carbon-nitrogen (but not peptide) bonds, in cyclic amides	4/495	10/11440	0.000590394	0.0301593	0.0279488	GWHPAMMO004063/GWHPAMMO004064/GWHPAMMO025405/GWHPAMMO029491	4
C. plumiforme	GO:0042788	polysomal ribosome	16/495	148/11440	0.000663414	0.0329735	0.0305567	GWHPAMMO000839/GWHPAMMO008594/GWHPAMMO008649/GWHPAMMO011562/GWHPAMMO012434/GWHPAMMO013026/GWHPAMMO013691/GWHPAMMO015133/GWHPAMMO020578/GWHPAMMO022844/GWHPAMMO023682/GWHPAMMO024362/GWHPAMMO024717/GWHPAMMO025246/GWHPAMMO028845/GWHPAMMO030103	16
C. plumiforme	GO:0000786	nucleosome	9/495	58/11440	0.000793733	0.0364825	0.0338085	GWHPAMMO018218/GWHPAMMO018219/GWHPAMMO019999/GWHPAMMO021583/GWHPAMMO021620/GWHPAMMO023664/GWHPAMMO023974/GWHPAMMO026417/GWHPAMMO026614	9
C. plumiforme	GO:0044815	DNA packaging complex	9/495	58/11440	0.000793733	0.0364825	0.0338085	GWHPAMMO018218/GWHPAMMO018219/GWHPAMMO019999/GWHPAMMO021583/GWHPAMMO021620/GWHPAMMO023664/GWHPAMMO023974/GWHPAMMO026417/GWHPAMMO026614	9
C. plumiforme	GO:0005844	polysome	16/495	151/11440	0.000826246	0.0364825	0.0338085	GWHPAMMO000839/GWHPAMMO008594/GWHPAMMO008649/GWHPAMMO011562/GWHPAMMO012434/GWHPAMMO013026/GWHPAMMO013691/GWHPAMMO015133/GWHPAMMO020578/GWHPAMMO022844/GWHPAMMO023682/GWHPAMMO024362/GWHPAMMO024717/GWHPAMMO025246/GWHPAMMO028845/GWHPAMMO030103	16
C. plumiforme	GO:0071215	cellular response to abscisic acid stimulus	13/495	109/11440	0.000833204	0.0364825	0.0338085	GWHPAMMO000531/GWHPAMMO000597/GWHPAMMO000598/GWHPAMMO003474/GWHPAMMO003484/GWHPAMMO003487/GWHPAMMO007808/GWHPAMMO008508/GWHPAMMO010072/GWHPAMMO018753/GWHPAMMO021255/GWHPAMMO022025/GWHPAMMO027972	13
C. plumiforme	GO:0097306	cellular response to alcohol	13/495	109/11440	0.000833204	0.0364825	0.0338085	GWHPAMMO000531/GWHPAMMO000597/GWHPAMMO000598/GWHPAMMO003474/GWHPAMMO003484/GWHPAMMO003487/GWHPAMMO007808/GWHPAMMO008508/GWHPAMMO010072/GWHPAMMO018753/GWHPAMMO021255/GWHPAMMO022025/GWHPAMMO027972	13
C. plumiforme	GO:0010494	cytoplasmic stress granule	4/495	11/11440	0.000896171	0.0366235	0.0339392	GWHPAMMO003430/GWHPAMMO008051/GWHPAMMO018319/GWHPAMMO025287	4
C. plumiforme	GO:0019187	beta-1,4-mannosyltransferase activity	4/495	11/11440	0.000896171	0.0366235	0.0339392	GWHPAMMO001153/GWHPAMMO007613/GWHPAMMO018056/GWHPAMMO028359	4
C. plumiforme	GO:0051753	mannan synthase activity	4/495	11/11440	0.000896171	0.0366235	0.0339392	GWHPAMMO001153/GWHPAMMO007613/GWHPAMMO018056/GWHPAMMO028359	4
C. plumiforme	GO:0004674	protein serine/threonine kinase activity	19/495	202/11440	0.00121278	0.0479302	0.0444172	GWHPAMMO000531/GWHPAMMO000597/GWHPAMMO000598/GWHPAMMO001160/GWHPAMMO003474/GWHPAMMO003484/GWHPAMMO003487/GWHPAMMO008373/GWHPAMMO008488/GWHPAMMO010072/GWHPAMMO016956/GWHPAMMO016957/GWHPAMMO020716/GWHPAMMO021255/GWHPAMMO022025/GWHPAMMO025067/GWHPAMMO026340/GWHPAMMO027972/GWHPAMMO029454	19
C. plumiforme	GO:0044437	NA	28/495	349/11440	0.00122497	0.0479302	0.0444172	GWHPAMMO002515/GWHPAMMO007533/GWHPAMMO007677/GWHPAMMO008257/GWHPAMMO008305/GWHPAMMO008594/GWHPAMMO008649/GWHPAMMO013026/GWHPAMMO013835/GWHPAMMO013863/GWHPAMMO015770/GWHPAMMO018753/GWHPAMMO020578/GWHPAMMO021416/GWHPAMMO021602/GWHPAMMO022289/GWHPAMMO022671/GWHPAMMO023477/GWHPAMMO023682/GWHPAMMO023968/GWHPAMMO024362/GWHPAMMO025246/GWHPAMMO026602/GWHPAMMO026820/GWHPAMMO027790/GWHPAMMO028038/GWHPAMMO0…	28
C. plumiforme	GO:0008168	methyltransferase activity	16/495	157/11440	0.00125554	0.048103	0.0445773	GWHPAMMO000315/GWHPAMMO004217/GWHPAMMO004509/GWHPAMMO009113/GWHPAMMO016390/GWHPAMMO018617/GWHPAMMO018621/GWHPAMMO023709/GWHPAMMO029388/GWHPAMMO029457/GWHPAMMO029494/GWHPAMMO029502/GWHPAMMO029510/GWHPAMMO029552/GWHPAMMO029564/GWHPAMMO029568	16
C. plumiforme	GO:0097502	mannosylation	4/495	12/11440	0.00129855	0.048392	0.0448451	GWHPAMMO001153/GWHPAMMO007613/GWHPAMMO018056/GWHPAMMO028359	4
C. plumiforme	GO:0005789	endoplasmic reticulum membrane	18/495	188/11440	0.00132143	0.048392	0.0448451	GWHPAMMO000531/GWHPAMMO000597/GWHPAMMO000598/GWHPAMMO002777/GWHPAMMO003484/GWHPAMMO003487/GWHPAMMO006688/GWHPAMMO010072/GWHPAMMO012393/GWHPAMMO021255/GWHPAMMO022025/GWHPAMMO023138/GWHPAMMO024844/GWHPAMMO024845/GWHPAMMO025823/GWHPAMMO027257/GWHPAMMO027972/GWHPAMMO028988	18
C. plumiforme	GO:1902495	transmembrane transporter complex	5/495	20/11440	0.00134203	0.048392	0.0448451	GWHPAMMO029415/GWHPAMMO029455/GWHPAMMO029502/GWHPAMMO029505/GWHPAMMO029569	5
C. plumiforme	GO:0005985	sucrose metabolic process	6/495	30/11440	0.00155691	0.0538858	0.0499362	GWHPAMMO010408/GWHPAMMO010422/GWHPAMMO011510/GWHPAMMO017071/GWHPAMMO022470/GWHPAMMO024201	6
C. plumiforme	GO:0098827	endoplasmic reticulum subcompartment	15/495	146/11440	0.00162522	0.0538858	0.0499362	GWHPAMMO000531/GWHPAMMO000597/GWHPAMMO000598/GWHPAMMO003484/GWHPAMMO003487/GWHPAMMO006688/GWHPAMMO010072/GWHPAMMO012393/GWHPAMMO021255/GWHPAMMO022025/GWHPAMMO023138/GWHPAMMO025823/GWHPAMMO027257/GWHPAMMO027972/GWHPAMMO028988	15
C. plumiforme	GO:0044432	NA	16/495	161/11440	0.00163589	0.0538858	0.0499362	GWHPAMMO000531/GWHPAMMO000597/GWHPAMMO000598/GWHPAMMO003484/GWHPAMMO003487/GWHPAMMO006688/GWHPAMMO010072/GWHPAMMO012393/GWHPAMMO021255/GWHPAMMO022025/GWHPAMMO023138/GWHPAMMO025823/GWHPAMMO027257/GWHPAMMO027972/GWHPAMMO028547/GWHPAMMO028988	16
C. plumiforme	GO:0000155	phosphorelay sensor kinase activity	5/495	21/11440	0.0016995	0.0538858	0.0499362	GWHPAMMO029383/GWHPAMMO029384/GWHPAMMO029401/GWHPAMMO029457/GWHPAMMO029564	5
C. plumiforme	GO:0004673	protein histidine kinase activity	5/495	21/11440	0.0016995	0.0538858	0.0499362	GWHPAMMO029383/GWHPAMMO029384/GWHPAMMO029401/GWHPAMMO029457/GWHPAMMO029564	5
C. plumiforme	GO:0016775	phosphotransferase activity, nitrogenous group as acceptor	5/495	21/11440	0.0016995	0.0538858	0.0499362	GWHPAMMO029383/GWHPAMMO029384/GWHPAMMO029401/GWHPAMMO029457/GWHPAMMO029564	5
C. plumiforme	GO:0043269	regulation of ion transport	5/495	21/11440	0.0016995	0.0538858	0.0499362	GWHPAMMO002777/GWHPAMMO003474/GWHPAMMO020716/GWHPAMMO026775/GWHPAMMO028420	5
C. plumiforme	GO:0042175	nuclear outer membrane-endoplasmic reticulum membrane network	18/495	193/11440	0.00177696	0.055387	0.0513274	GWHPAMMO000531/GWHPAMMO000597/GWHPAMMO000598/GWHPAMMO002777/GWHPAMMO003484/GWHPAMMO003487/GWHPAMMO006688/GWHPAMMO010072/GWHPAMMO012393/GWHPAMMO021255/GWHPAMMO022025/GWHPAMMO023138/GWHPAMMO024844/GWHPAMMO024845/GWHPAMMO025823/GWHPAMMO027257/GWHPAMMO027972/GWHPAMMO028988	18
C. plumiforme	GO:0008374	O-acyltransferase activity	6/495	31/11440	0.00186114	0.057044	0.052863	GWHPAMMO000408/GWHPAMMO023841/GWHPAMMO029376/GWHPAMMO029424/GWHPAMMO029446/GWHPAMMO029509	6
C. plumiforme	GO:0005774	vacuolar membrane	28/495	360/11440	0.00194185	0.058542	0.0542511	GWHPAMMO002515/GWHPAMMO007533/GWHPAMMO007677/GWHPAMMO008257/GWHPAMMO008305/GWHPAMMO008594/GWHPAMMO008649/GWHPAMMO013026/GWHPAMMO013835/GWHPAMMO013863/GWHPAMMO015770/GWHPAMMO018753/GWHPAMMO020578/GWHPAMMO021416/GWHPAMMO021602/GWHPAMMO022289/GWHPAMMO022671/GWHPAMMO023477/GWHPAMMO023682/GWHPAMMO023968/GWHPAMMO024362/GWHPAMMO025246/GWHPAMMO026602/GWHPAMMO026820/GWHPAMMO027790/GWHPAMMO028038/GWHPAMMO0…	28
C. plumiforme	GO:0140299	small molecule sensor activity	5/495	22/11440	0.00212213	0.0629451	0.0583315	GWHPAMMO029383/GWHPAMMO029384/GWHPAMMO029401/GWHPAMMO029457/GWHPAMMO029564	5
C. plumiforme	GO:0003747	translation release factor activity	4/495	14/11440	0.00245082	0.0704228	0.0652612	GWHPAMMO001935/GWHPAMMO006118/GWHPAMMO018398/GWHPAMMO020718	4
C. plumiforme	GO:0008079	translation termination factor activity	4/495	14/11440	0.00245082	0.0704228	0.0652612	GWHPAMMO001935/GWHPAMMO006118/GWHPAMMO018398/GWHPAMMO020718	4
C. plumiforme	GO:0032993	protein-DNA complex	9/495	68/11440	0.0025077	0.0709488	0.0657486	GWHPAMMO018218/GWHPAMMO018219/GWHPAMMO019999/GWHPAMMO021583/GWHPAMMO021620/GWHPAMMO023664/GWHPAMMO023974/GWHPAMMO026417/GWHPAMMO026614	9
C. plumiforme	GO:0035770	ribonucleoprotein granule	6/495	33/11440	0.00260217	0.0714237	0.0661887	GWHPAMMO003430/GWHPAMMO008051/GWHPAMMO013057/GWHPAMMO018319/GWHPAMMO020604/GWHPAMMO025287	6
C. plumiforme	GO:0036464	cytoplasmic ribonucleoprotein granule	6/495	33/11440	0.00260217	0.0714237	0.0661887	GWHPAMMO003430/GWHPAMMO008051/GWHPAMMO013057/GWHPAMMO018319/GWHPAMMO020604/GWHPAMMO025287	6
C. plumiforme	GO:0010118	stomatal movement	9/495	70/11440	0.00306684	0.08294	0.076861	GWHPAMMO006688/GWHPAMMO006814/GWHPAMMO008488/GWHPAMMO008508/GWHPAMMO011785/GWHPAMMO018753/GWHPAMMO020716/GWHPAMMO025823/GWHPAMMO027261	9
C. plumiforme	GO:1903506	regulation of nucleic acid-templated transcription	35/495	499/11440	0.00326565	0.0857933	0.0795051	GWHPAMMO002882/GWHPAMMO005110/GWHPAMMO005367/GWHPAMMO005961/GWHPAMMO006814/GWHPAMMO006971/GWHPAMMO006972/GWHPAMMO008051/GWHPAMMO013032/GWHPAMMO014432/GWHPAMMO016981/GWHPAMMO017240/GWHPAMMO018617/GWHPAMMO018621/GWHPAMMO019479/GWHPAMMO021913/GWHPAMMO023598/GWHPAMMO026340/GWHPAMMO026417/GWHPAMMO027261/GWHPAMMO029383/GWHPAMMO029388/GWHPAMMO029390/GWHPAMMO029401/GWHPAMMO029406/GWHPAMMO029424/GWHPAMMO0…	35
C. plumiforme	GO:2001141	regulation of RNA biosynthetic process	35/495	499/11440	0.00326565	0.0857933	0.0795051	GWHPAMMO002882/GWHPAMMO005110/GWHPAMMO005367/GWHPAMMO005961/GWHPAMMO006814/GWHPAMMO006971/GWHPAMMO006972/GWHPAMMO008051/GWHPAMMO013032/GWHPAMMO014432/GWHPAMMO016981/GWHPAMMO017240/GWHPAMMO018617/GWHPAMMO018621/GWHPAMMO019479/GWHPAMMO021913/GWHPAMMO023598/GWHPAMMO026340/GWHPAMMO026417/GWHPAMMO027261/GWHPAMMO029383/GWHPAMMO029388/GWHPAMMO029390/GWHPAMMO029401/GWHPAMMO029406/GWHPAMMO029424/GWHPAMMO0…	35
C. plumiforme	GO:0016811	hydrolase activity, acting on carbon-nitrogen (but not peptide) bonds, in linear amides	6/495	35/11440	0.00354498	0.0918199	0.08509	GWHPAMMO006688/GWHPAMMO025823/GWHPAMMO029510/GWHPAMMO029550/GWHPAMMO029746/GWHPAMMO029747	6
C. plumiforme	GO:0031301	integral component of organelle membrane	9/495	73/11440	0.00408491	0.104335	0.0966882	GWHPAMMO001153/GWHPAMMO002777/GWHPAMMO006688/GWHPAMMO012393/GWHPAMMO023138/GWHPAMMO025823/GWHPAMMO027257/GWHPAMMO028359/GWHPAMMO028420	9
C. plumiforme	GO:0000911	cytokinesis by cell plate formation	7/495	48/11440	0.0042964	0.108234	0.100301	GWHPAMMO009986/GWHPAMMO009991/GWHPAMMO012835/GWHPAMMO013756/GWHPAMMO016956/GWHPAMMO016957/GWHPAMMO024340	7
C. plumiforme	GO:0031300	intrinsic component of organelle membrane	9/495	74/11440	0.00447729	0.108374	0.100431	GWHPAMMO001153/GWHPAMMO002777/GWHPAMMO006688/GWHPAMMO012393/GWHPAMMO023138/GWHPAMMO025823/GWHPAMMO027257/GWHPAMMO028359/GWHPAMMO028420	9
C. plumiforme	GO:0008186	RNA-dependent ATPase activity	8/495	61/11440	0.00454476	0.108374	0.100431	GWHPAMMO005104/GWHPAMMO006817/GWHPAMMO013360/GWHPAMMO018319/GWHPAMMO019479/GWHPAMMO025287/GWHPAMMO026381/GWHPAMMO029435	8
C. plumiforme	GO:0009504	cell plate	5/495	26/11440	0.00459663	0.108374	0.100431	GWHPAMMO008373/GWHPAMMO013756/GWHPAMMO016956/GWHPAMMO016957/GWHPAMMO028038	5
C. plumiforme	GO:0036293	response to decreased oxygen levels	5/495	26/11440	0.00459663	0.108374	0.100431	GWHPAMMO003430/GWHPAMMO021824/GWHPAMMO023598/GWHPAMMO025405/GWHPAMMO029376	5
C. plumiforme	GO:0070482	response to oxygen levels	5/495	26/11440	0.00459663	0.108374	0.100431	GWHPAMMO003430/GWHPAMMO021824/GWHPAMMO023598/GWHPAMMO025405/GWHPAMMO029376	5
C. plumiforme	GO:0030176	integral component of endoplasmic reticulum membrane	6/495	37/11440	0.00472043	0.109884	0.10183	GWHPAMMO002777/GWHPAMMO006688/GWHPAMMO012393/GWHPAMMO023138/GWHPAMMO025823/GWHPAMMO027257	6
C. plumiforme	GO:0008135	translation factor activity, RNA binding	11/495	104/11440	0.00524939	0.114255	0.10588	GWHPAMMO001246/GWHPAMMO001935/GWHPAMMO003430/GWHPAMMO003815/GWHPAMMO005767/GWHPAMMO006118/GWHPAMMO017297/GWHPAMMO018398/GWHPAMMO020718/GWHPAMMO029878/GWHPAMMO029879	11
C. plumiforme	GO:0090079	translation regulator activity, nucleic acid binding	11/495	104/11440	0.00524939	0.114255	0.10588	GWHPAMMO001246/GWHPAMMO001935/GWHPAMMO003430/GWHPAMMO003815/GWHPAMMO005767/GWHPAMMO006118/GWHPAMMO017297/GWHPAMMO018398/GWHPAMMO020718/GWHPAMMO029878/GWHPAMMO029879	11
C. plumiforme	GO:0006000	fructose metabolic process	4/495	17/11440	0.00525613	0.114255	0.10588	GWHPAMMO001495/GWHPAMMO011510/GWHPAMMO022470/GWHPAMMO024201	4
C. plumiforme	GO:0016799	hydrolase activity, hydrolyzing N-glycosyl compounds	4/495	17/11440	0.00525613	0.114255	0.10588	GWHPAMMO004415/GWHPAMMO016355/GWHPAMMO029405/GWHPAMMO029541	4
C. plumiforme	GO:0019783	ubiquitin-like protein-specific protease activity	4/495	17/11440	0.00525613	0.114255	0.10588	GWHPAMMO012023/GWHPAMMO021385/GWHPAMMO024521/GWHPAMMO025661	4
C. plumiforme	GO:0006355	regulation of transcription, DNA-templated	34/495	496/11440	0.00529441	0.114255	0.10588	GWHPAMMO002882/GWHPAMMO005110/GWHPAMMO005367/GWHPAMMO005961/GWHPAMMO006814/GWHPAMMO006971/GWHPAMMO006972/GWHPAMMO013032/GWHPAMMO014432/GWHPAMMO016981/GWHPAMMO017240/GWHPAMMO018617/GWHPAMMO018621/GWHPAMMO019479/GWHPAMMO021913/GWHPAMMO023598/GWHPAMMO026340/GWHPAMMO026417/GWHPAMMO027261/GWHPAMMO029383/GWHPAMMO029388/GWHPAMMO029390/GWHPAMMO029401/GWHPAMMO029406/GWHPAMMO029424/GWHPAMMO029457/GWHPAMMO0…	34
C. plumiforme	GO:0004312	fatty acid synthase activity	6/495	38/11440	0.00540519	0.114255	0.10588	GWHPAMMO012437/GWHPAMMO012438/GWHPAMMO012439/GWHPAMMO012442/GWHPAMMO012443/GWHPAMMO029488	6
C. plumiforme	GO:0031227	intrinsic component of endoplasmic reticulum membrane	6/495	38/11440	0.00540519	0.114255	0.10588	GWHPAMMO002777/GWHPAMMO006688/GWHPAMMO012393/GWHPAMMO023138/GWHPAMMO025823/GWHPAMMO027257	6
C. plumiforme	GO:0009755	hormone-mediated signaling pathway	21/495	265/11440	0.00552783	0.114573	0.106175	GWHPAMMO000531/GWHPAMMO000597/GWHPAMMO000598/GWHPAMMO003474/GWHPAMMO003484/GWHPAMMO003487/GWHPAMMO005099/GWHPAMMO007405/GWHPAMMO008305/GWHPAMMO008508/GWHPAMMO010072/GWHPAMMO012166/GWHPAMMO016844/GWHPAMMO016956/GWHPAMMO016957/GWHPAMMO018753/GWHPAMMO019345/GWHPAMMO021255/GWHPAMMO022025/GWHPAMMO026670/GWHPAMMO027972	21
C. plumiforme	GO:0000910	cytokinesis	8/495	63/11440	0.00554486	0.114573	0.106175	GWHPAMMO008373/GWHPAMMO009986/GWHPAMMO009991/GWHPAMMO012835/GWHPAMMO013756/GWHPAMMO016956/GWHPAMMO016957/GWHPAMMO024340	8
C. plumiforme	GO:0005875	microtubule associated complex	6/495	39/11440	0.00615988	0.125867	0.116642	GWHPAMMO008373/GWHPAMMO009986/GWHPAMMO009991/GWHPAMMO012835/GWHPAMMO022903/GWHPAMMO024340	6
C. plumiforme	GO:1990351	transporter complex	5/495	28/11440	0.00639686	0.12913	0.119665	GWHPAMMO029415/GWHPAMMO029455/GWHPAMMO029502/GWHPAMMO029505/GWHPAMMO029569	5
C. plumiforme	GO:0045182	translation regulator activity	11/495	107/11440	0.0064973	0.12913	0.119665	GWHPAMMO001246/GWHPAMMO001935/GWHPAMMO003430/GWHPAMMO003815/GWHPAMMO005767/GWHPAMMO006118/GWHPAMMO017297/GWHPAMMO018398/GWHPAMMO020718/GWHPAMMO029878/GWHPAMMO029879	11
C. plumiforme	GO:0010214	seed coat development	4/495	18/11440	0.00653023	0.12913	0.119665	GWHPAMMO012034/GWHPAMMO012940/GWHPAMMO023598/GWHPAMMO026467	4
C. plumiforme	GO:0006306	DNA methylation	3/495	10/11440	0.00769411	0.142924	0.132448	GWHPAMMO006681/GWHPAMMO017080/GWHPAMMO029552	3
C. plumiforme	GO:0006559	L-phenylalanine catabolic process	3/495	10/11440	0.00769411	0.142924	0.132448	GWHPAMMO018338/GWHPAMMO018339/GWHPAMMO023148	3
C. plumiforme	GO:0010025	wax biosynthetic process	3/495	10/11440	0.00769411	0.142924	0.132448	GWHPAMMO000408/GWHPAMMO006688/GWHPAMMO025823	3
C. plumiforme	GO:0016759	cellulose synthase activity	3/495	10/11440	0.00769411	0.142924	0.132448	GWHPAMMO001153/GWHPAMMO018056/GWHPAMMO028359	3
C. plumiforme	GO:0019915	lipid storage	3/495	10/11440	0.00769411	0.142924	0.132448	GWHPAMMO017200/GWHPAMMO017202/GWHPAMMO020128	3
C. plumiforme	GO:0046352	disaccharide catabolic process	3/495	10/11440	0.00769411	0.142924	0.132448	GWHPAMMO010408/GWHPAMMO010422/GWHPAMMO017071	3
C. plumiforme	GO:0051604	protein maturation	6/495	41/11440	0.00789473	0.144117	0.133554	GWHPAMMO009560/GWHPAMMO017745/GWHPAMMO022869/GWHPAMMO023477/GWHPAMMO027257/GWHPAMMO028668	6
C. plumiforme	GO:0000785	chromatin	11/495	110/11440	0.00796665	0.144117	0.133554	GWHPAMMO005367/GWHPAMMO016981/GWHPAMMO018218/GWHPAMMO018219/GWHPAMMO019999/GWHPAMMO021583/GWHPAMMO021620/GWHPAMMO023664/GWHPAMMO023974/GWHPAMMO026417/GWHPAMMO026614	11
C. plumiforme	GO:0006002	fructose 6-phosphate metabolic process	4/495	19/11440	0.00799343	0.144117	0.133554	GWHPAMMO008860/GWHPAMMO011510/GWHPAMMO022470/GWHPAMMO024201	4
C. plumiforme	GO:0004004	NA	7/495	55/11440	0.00914133	0.163213	0.15125	GWHPAMMO005104/GWHPAMMO006817/GWHPAMMO013360/GWHPAMMO018319/GWHPAMMO019479/GWHPAMMO025287/GWHPAMMO026381	7
C. plumiforme	GO:1901701	cellular response to oxygen-containing compound	23/495	313/11440	0.00925748	0.163697	0.151699	GWHPAMMO000531/GWHPAMMO000597/GWHPAMMO000598/GWHPAMMO003474/GWHPAMMO003484/GWHPAMMO003487/GWHPAMMO005099/GWHPAMMO007808/GWHPAMMO008305/GWHPAMMO008508/GWHPAMMO010072/GWHPAMMO015675/GWHPAMMO016844/GWHPAMMO016956/GWHPAMMO016957/GWHPAMMO018753/GWHPAMMO019345/GWHPAMMO020804/GWHPAMMO021255/GWHPAMMO022025/GWHPAMMO026670/GWHPAMMO027972/GWHPAMMO028668	23
C. plumiforme	GO:0005685	U1 snRNP	4/495	20/11440	0.00965628	0.167527	0.155248	GWHPAMMO006832/GWHPAMMO008051/GWHPAMMO013057/GWHPAMMO027931	4
C. plumiforme	GO:0050308	sugar-phosphatase activity	4/495	20/11440	0.00965628	0.167527	0.155248	GWHPAMMO011510/GWHPAMMO021250/GWHPAMMO022470/GWHPAMMO024201	4
C. plumiforme	GO:0032506	cytokinetic process	6/495	43/11440	0.0099559	0.169527	0.157101	GWHPAMMO009986/GWHPAMMO009991/GWHPAMMO012835/GWHPAMMO016956/GWHPAMMO016957/GWHPAMMO024340	6
C. plumiforme	GO:1902410	mitotic cytokinetic process	6/495	43/11440	0.0099559	0.169527	0.157101	GWHPAMMO009986/GWHPAMMO009991/GWHPAMMO012835/GWHPAMMO016956/GWHPAMMO016957/GWHPAMMO024340	6
C. plumiforme	GO:0006305	DNA alkylation	3/495	11/11440	0.0102433	0.169707	0.157269	GWHPAMMO006681/GWHPAMMO017080/GWHPAMMO029552	3
C. plumiforme	GO:0008171	O-methyltransferase activity	3/495	11/11440	0.0102433	0.169707	0.157269	GWHPAMMO004217/GWHPAMMO016390/GWHPAMMO029568	3
C. plumiforme	GO:0010166	wax metabolic process	3/495	11/11440	0.0102433	0.169707	0.157269	GWHPAMMO000408/GWHPAMMO006688/GWHPAMMO025823	3
C. plumiforme	GO:0009737	response to abscisic acid	22/495	300/11440	0.0110187	0.180923	0.167662	GWHPAMMO000531/GWHPAMMO000597/GWHPAMMO000598/GWHPAMMO003474/GWHPAMMO003484/GWHPAMMO003487/GWHPAMMO006688/GWHPAMMO007808/GWHPAMMO008305/GWHPAMMO008508/GWHPAMMO010072/GWHPAMMO010408/GWHPAMMO010422/GWHPAMMO011785/GWHPAMMO016956/GWHPAMMO016957/GWHPAMMO017071/GWHPAMMO018753/GWHPAMMO021255/GWHPAMMO022025/GWHPAMMO025823/GWHPAMMO027972	22
C. plumiforme	GO:0016607	nuclear speck	5/495	32/11440	0.0113776	0.183415	0.169972	GWHPAMMO005104/GWHPAMMO008429/GWHPAMMO015723/GWHPAMMO016612/GWHPAMMO026381	5
C. plumiforme	GO:0009074	aromatic amino acid family catabolic process	4/495	21/11440	0.0115285	0.183415	0.169972	GWHPAMMO018338/GWHPAMMO018339/GWHPAMMO023148/GWHPAMMO029510	4
C. plumiforme	GO:0015298	solute:cation antiporter activity	4/495	21/11440	0.0115285	0.183415	0.169972	GWHPAMMO013863/GWHPAMMO015770/GWHPAMMO029384/GWHPAMMO029490	4
C. plumiforme	GO:0001101	response to acid chemical	30/495	448/11440	0.0116323	0.183415	0.169972	GWHPAMMO000531/GWHPAMMO000597/GWHPAMMO000598/GWHPAMMO003474/GWHPAMMO003484/GWHPAMMO003487/GWHPAMMO006688/GWHPAMMO006814/GWHPAMMO007808/GWHPAMMO008305/GWHPAMMO008488/GWHPAMMO008508/GWHPAMMO010072/GWHPAMMO010408/GWHPAMMO010422/GWHPAMMO011785/GWHPAMMO015675/GWHPAMMO016956/GWHPAMMO016957/GWHPAMMO017071/GWHPAMMO018753/GWHPAMMO020604/GWHPAMMO021255/GWHPAMMO022025/GWHPAMMO023598/GWHPAMMO025405/GWHPAMMO0…	30
C. plumiforme	GO:0030001	metal ion transport	11/495	116/11440	0.0116692	0.183415	0.169972	GWHPAMMO002133/GWHPAMMO002777/GWHPAMMO003474/GWHPAMMO008488/GWHPAMMO013863/GWHPAMMO015770/GWHPAMMO026271/GWHPAMMO026775/GWHPAMMO029384/GWHPAMMO029407/GWHPAMMO029546	11
C. plumiforme	GO:0006413	translational initiation	9/495	86/11440	0.0118326	0.183698	0.170234	GWHPAMMO001246/GWHPAMMO003430/GWHPAMMO003815/GWHPAMMO005767/GWHPAMMO008430/GWHPAMMO017297/GWHPAMMO019479/GWHPAMMO026820/GWHPAMMO027790	9
C. plumiforme	GO:0008380	RNA splicing	13/495	148/11440	0.0118869	0.183698	0.170234	GWHPAMMO003528/GWHPAMMO006817/GWHPAMMO006832/GWHPAMMO008051/GWHPAMMO008429/GWHPAMMO010873/GWHPAMMO013057/GWHPAMMO015723/GWHPAMMO016612/GWHPAMMO019479/GWHPAMMO026917/GWHPAMMO026918/GWHPAMMO027931	13
C. plumiforme	GO:0048573	photoperiodism, flowering	8/495	72/11440	0.0122397	0.187574	0.173826	GWHPAMMO001910/GWHPAMMO003528/GWHPAMMO005023/GWHPAMMO008305/GWHPAMMO010873/GWHPAMMO017240/GWHPAMMO024211/GWHPAMMO026340	8
C. plumiforme	GO:0005777	peroxisome	11/495	118/11440	0.0131573	0.188796	0.174958	GWHPAMMO000531/GWHPAMMO000597/GWHPAMMO000598/GWHPAMMO003484/GWHPAMMO003487/GWHPAMMO010072/GWHPAMMO012506/GWHPAMMO021255/GWHPAMMO022025/GWHPAMMO027972/GWHPAMMO028705	11
C. plumiforme	GO:0042579	microbody	11/495	118/11440	0.0131573	0.188796	0.174958	GWHPAMMO000531/GWHPAMMO000597/GWHPAMMO000598/GWHPAMMO003484/GWHPAMMO003487/GWHPAMMO010072/GWHPAMMO012506/GWHPAMMO021255/GWHPAMMO022025/GWHPAMMO027972/GWHPAMMO028705	11
C. plumiforme	GO:0005983	starch catabolic process	3/495	12/11440	0.0132249	0.188796	0.174958	GWHPAMMO010408/GWHPAMMO010422/GWHPAMMO017071	3
C. plumiforme	GO:0009313	oligosaccharide catabolic process	3/495	12/11440	0.0132249	0.188796	0.174958	GWHPAMMO010408/GWHPAMMO010422/GWHPAMMO017071	3
C. plumiforme	GO:0030388	fructose 1,6-bisphosphate metabolic process	3/495	12/11440	0.0132249	0.188796	0.174958	GWHPAMMO011510/GWHPAMMO022470/GWHPAMMO024201	3
C. plumiforme	GO:0042132	fructose 1,6-bisphosphate 1-phosphatase activity	3/495	12/11440	0.0132249	0.188796	0.174958	GWHPAMMO011510/GWHPAMMO022470/GWHPAMMO024201	3
C. plumiforme	GO:0044728	DNA methylation or demethylation	3/495	12/11440	0.0132249	0.188796	0.174958	GWHPAMMO006681/GWHPAMMO017080/GWHPAMMO029552	3
C. plumiforme	GO:0019220	regulation of phosphate metabolic process	8/495	73/11440	0.0132434	0.188796	0.174958	GWHPAMMO005110/GWHPAMMO006814/GWHPAMMO008051/GWHPAMMO017200/GWHPAMMO017202/GWHPAMMO019479/GWHPAMMO026340/GWHPAMMO027261	8
C. plumiforme	GO:0051174	regulation of phosphorus metabolic process	8/495	73/11440	0.0132434	0.188796	0.174958	GWHPAMMO005110/GWHPAMMO006814/GWHPAMMO008051/GWHPAMMO017200/GWHPAMMO017202/GWHPAMMO019479/GWHPAMMO026340/GWHPAMMO027261	8
C. plumiforme	GO:0008284	positive regulation of cell population proliferation	4/495	22/11440	0.0136188	0.191406	0.177377	GWHPAMMO005110/GWHPAMMO006688/GWHPAMMO008430/GWHPAMMO025823	4
C. plumiforme	GO:0050660	flavin adenine dinucleotide binding	9/495	88/11440	0.0136347	0.191406	0.177377	GWHPAMMO026395/GWHPAMMO029395/GWHPAMMO029430/GWHPAMMO029462/GWHPAMMO029467/GWHPAMMO029529/GWHPAMMO029548/GWHPAMMO029564/GWHPAMMO029577	9
C. plumiforme	GO:0008026	NA	7/495	60/11440	0.0144744	0.200139	0.18547	GWHPAMMO005104/GWHPAMMO006817/GWHPAMMO013360/GWHPAMMO018319/GWHPAMMO019479/GWHPAMMO025287/GWHPAMMO026381	7
C. plumiforme	GO:0070035	NA	7/495	60/11440	0.0144744	0.200139	0.18547	GWHPAMMO005104/GWHPAMMO006817/GWHPAMMO013360/GWHPAMMO018319/GWHPAMMO019479/GWHPAMMO025287/GWHPAMMO026381	7
C. plumiforme	GO:0032259	methylation	13/495	152/11440	0.0146144	0.200567	0.185866	GWHPAMMO000315/GWHPAMMO004217/GWHPAMMO006681/GWHPAMMO009113/GWHPAMMO016390/GWHPAMMO017080/GWHPAMMO018617/GWHPAMMO018621/GWHPAMMO029457/GWHPAMMO029494/GWHPAMMO029502/GWHPAMMO029552/GWHPAMMO029564	13
C. plumiforme	GO:0006415	translational termination	4/495	23/11440	0.015935	0.215614	0.19981	GWHPAMMO001935/GWHPAMMO006118/GWHPAMMO018398/GWHPAMMO020718	4
C. plumiforme	GO:0098797	plasma membrane protein complex	5/495	35/11440	0.0165022	0.215614	0.19981	GWHPAMMO029415/GWHPAMMO029455/GWHPAMMO029502/GWHPAMMO029505/GWHPAMMO029569	5
C. plumiforme	GO:0046982	protein heterodimerization activity	8/495	76/11440	0.0166151	0.215614	0.19981	GWHPAMMO018218/GWHPAMMO018219/GWHPAMMO019999/GWHPAMMO021583/GWHPAMMO023664/GWHPAMMO023974/GWHPAMMO026417/GWHPAMMO026614	8
C. plumiforme	GO:0010191	mucilage metabolic process	3/495	13/11440	0.0166488	0.215614	0.19981	GWHPAMMO012034/GWHPAMMO023598/GWHPAMMO026467	3
C. plumiforme	GO:0042775	mitochondrial ATP synthesis coupled electron transport	3/495	13/11440	0.0166488	0.215614	0.19981	GWHPAMMO012641/GWHPAMMO021338/GWHPAMMO028705	3
C. plumiforme	GO:0048359	mucilage metabolic process involved in seed coat development	3/495	13/11440	0.0166488	0.215614	0.19981	GWHPAMMO012034/GWHPAMMO023598/GWHPAMMO026467	3
C. plumiforme	GO:1901570	fatty acid derivative biosynthetic process	3/495	13/11440	0.0166488	0.215614	0.19981	GWHPAMMO000408/GWHPAMMO006688/GWHPAMMO025823	3
C. plumiforme	GO:1902222	erythrose 4-phosphate/phosphoenolpyruvate family amino acid catabolic process	3/495	13/11440	0.0166488	0.215614	0.19981	GWHPAMMO018338/GWHPAMMO018339/GWHPAMMO023148	3
C. plumiforme	GO:0016741	transferase activity, transferring one-carbon groups	17/495	224/11440	0.0175227	0.225345	0.208828	GWHPAMMO000315/GWHPAMMO004217/GWHPAMMO004509/GWHPAMMO009113/GWHPAMMO016390/GWHPAMMO018617/GWHPAMMO018621/GWHPAMMO023709/GWHPAMMO029388/GWHPAMMO029403/GWHPAMMO029457/GWHPAMMO029494/GWHPAMMO029502/GWHPAMMO029510/GWHPAMMO029552/GWHPAMMO029564/GWHPAMMO029568	17
C. plumiforme	GO:0006397	mRNA processing	12/495	140/11440	0.018256	0.228882	0.212106	GWHPAMMO003528/GWHPAMMO005104/GWHPAMMO006832/GWHPAMMO008051/GWHPAMMO010873/GWHPAMMO013057/GWHPAMMO015723/GWHPAMMO020604/GWHPAMMO026381/GWHPAMMO026917/GWHPAMMO026918/GWHPAMMO027931	12
C. plumiforme	GO:0006816	calcium ion transport	4/495	24/11440	0.0184842	0.228882	0.212106	GWHPAMMO002777/GWHPAMMO013863/GWHPAMMO015770/GWHPAMMO026775	4
C. plumiforme	GO:0009292	genetic transfer	4/495	24/11440	0.0184842	0.228882	0.212106	GWHPAMMO000603/GWHPAMMO007613/GWHPAMMO018057/GWHPAMMO029744	4
C. plumiforme	GO:0009294	DNA mediated transformation	4/495	24/11440	0.0184842	0.228882	0.212106	GWHPAMMO000603/GWHPAMMO007613/GWHPAMMO018057/GWHPAMMO029744	4
C. plumiforme	GO:0016485	protein processing	4/495	24/11440	0.0184842	0.228882	0.212106	GWHPAMMO017745/GWHPAMMO023477/GWHPAMMO027257/GWHPAMMO028668	4
C. plumiforme	GO:0003724	RNA helicase activity	7/495	63/11440	0.0185759	0.228882	0.212106	GWHPAMMO005104/GWHPAMMO006817/GWHPAMMO013360/GWHPAMMO018319/GWHPAMMO019479/GWHPAMMO025287/GWHPAMMO026381	7
C. plumiforme	GO:0017144	drug metabolic process	13/495	157/11440	0.018669	0.228882	0.212106	GWHPAMMO001835/GWHPAMMO002049/GWHPAMMO005449/GWHPAMMO014823/GWHPAMMO016355/GWHPAMMO018338/GWHPAMMO018339/GWHPAMMO019001/GWHPAMMO023148/GWHPAMMO025308/GWHPAMMO028705/GWHPAMMO029479/GWHPAMMO029491	13
C. plumiforme	GO:0010228	vegetative to reproductive phase transition of meristem	9/495	93/11440	0.019021	0.231654	0.214675	GWHPAMMO001910/GWHPAMMO003528/GWHPAMMO005023/GWHPAMMO008305/GWHPAMMO010089/GWHPAMMO010873/GWHPAMMO017240/GWHPAMMO024211/GWHPAMMO026340	9
C. plumiforme	GO:0009648	photoperiodism	8/495	78/11440	0.0191815	0.232071	0.215061	GWHPAMMO001910/GWHPAMMO003528/GWHPAMMO005023/GWHPAMMO008305/GWHPAMMO010873/GWHPAMMO017240/GWHPAMMO024211/GWHPAMMO026340	8
C. plumiforme	GO:0097305	response to alcohol	23/495	335/11440	0.0194491	0.233771	0.216636	GWHPAMMO000531/GWHPAMMO000597/GWHPAMMO000598/GWHPAMMO003474/GWHPAMMO003484/GWHPAMMO003487/GWHPAMMO006688/GWHPAMMO007808/GWHPAMMO008305/GWHPAMMO008508/GWHPAMMO010072/GWHPAMMO010408/GWHPAMMO010422/GWHPAMMO011785/GWHPAMMO016956/GWHPAMMO016957/GWHPAMMO017071/GWHPAMMO018753/GWHPAMMO021255/GWHPAMMO022025/GWHPAMMO023598/GWHPAMMO025823/GWHPAMMO027972	23
C. plumiforme	GO:0006396	RNA processing	26/495	392/11440	0.0201165	0.238849	0.221342	GWHPAMMO003528/GWHPAMMO004412/GWHPAMMO005104/GWHPAMMO006817/GWHPAMMO006832/GWHPAMMO007808/GWHPAMMO008051/GWHPAMMO008429/GWHPAMMO008594/GWHPAMMO010873/GWHPAMMO011957/GWHPAMMO012166/GWHPAMMO013026/GWHPAMMO013057/GWHPAMMO014231/GWHPAMMO015723/GWHPAMMO016612/GWHPAMMO018745/GWHPAMMO019197/GWHPAMMO019479/GWHPAMMO020604/GWHPAMMO023238/GWHPAMMO026381/GWHPAMMO026917/GWHPAMMO026918/GWHPAMMO027931	26
C. plumiforme	GO:0019439	aromatic compound catabolic process	12/495	142/11440	0.0201857	0.238849	0.221342	GWHPAMMO001835/GWHPAMMO002049/GWHPAMMO005104/GWHPAMMO018338/GWHPAMMO018339/GWHPAMMO019001/GWHPAMMO020604/GWHPAMMO023148/GWHPAMMO026381/GWHPAMMO027113/GWHPAMMO029430/GWHPAMMO029510	12
C. plumiforme	GO:0005758	mitochondrial intermembrane space	3/495	14/11440	0.020521	0.238849	0.221342	GWHPAMMO017910/GWHPAMMO023477/GWHPAMMO028705	3
C. plumiforme	GO:0006304	DNA modification	3/495	14/11440	0.020521	0.238849	0.221342	GWHPAMMO006681/GWHPAMMO017080/GWHPAMMO029552	3
C. plumiforme	GO:0031970	organelle envelope lumen	3/495	14/11440	0.020521	0.238849	0.221342	GWHPAMMO017910/GWHPAMMO023477/GWHPAMMO028705	3
C. plumiforme	GO:0000932	P-body	4/495	25/11440	0.0212722	0.244757	0.226817	GWHPAMMO003430/GWHPAMMO018319/GWHPAMMO020604/GWHPAMMO025287	4
C. plumiforme	GO:0005783	endoplasmic reticulum	26/495	394/11440	0.0212948	0.244757	0.226817	GWHPAMMO000408/GWHPAMMO000531/GWHPAMMO000597/GWHPAMMO000598/GWHPAMMO001153/GWHPAMMO003484/GWHPAMMO003487/GWHPAMMO006688/GWHPAMMO010072/GWHPAMMO012393/GWHPAMMO017281/GWHPAMMO019903/GWHPAMMO021255/GWHPAMMO022025/GWHPAMMO023138/GWHPAMMO024362/GWHPAMMO024844/GWHPAMMO024845/GWHPAMMO025823/GWHPAMMO027065/GWHPAMMO027257/GWHPAMMO027296/GWHPAMMO027972/GWHPAMMO028359/GWHPAMMO028547/GWHPAMMO028988	26
C. plumiforme	GO:0071396	cellular response to lipid	13/495	160/11440	0.0214782	0.245332	0.22735	GWHPAMMO000531/GWHPAMMO000597/GWHPAMMO000598/GWHPAMMO003474/GWHPAMMO003484/GWHPAMMO003487/GWHPAMMO007808/GWHPAMMO008508/GWHPAMMO010072/GWHPAMMO018753/GWHPAMMO021255/GWHPAMMO022025/GWHPAMMO027972	13
C. plumiforme	GO:0071310	cellular response to organic substance	26/495	395/11440	0.0219039	0.24865	0.230425	GWHPAMMO000531/GWHPAMMO000597/GWHPAMMO000598/GWHPAMMO003474/GWHPAMMO003484/GWHPAMMO003487/GWHPAMMO005099/GWHPAMMO005110/GWHPAMMO007405/GWHPAMMO007806/GWHPAMMO007808/GWHPAMMO008305/GWHPAMMO008508/GWHPAMMO010072/GWHPAMMO012166/GWHPAMMO015675/GWHPAMMO016844/GWHPAMMO016956/GWHPAMMO016957/GWHPAMMO018753/GWHPAMMO019345/GWHPAMMO020804/GWHPAMMO021255/GWHPAMMO022025/GWHPAMMO026670/GWHPAMMO027972	26
C. plumiforme	GO:0022627	cytosolic small ribosomal subunit	15/495	195/11440	0.0221787	0.250225	0.231885	GWHPAMMO008257/GWHPAMMO008649/GWHPAMMO012988/GWHPAMMO013026/GWHPAMMO013835/GWHPAMMO018745/GWHPAMMO021602/GWHPAMMO022184/GWHPAMMO023238/GWHPAMMO023682/GWHPAMMO023968/GWHPAMMO025246/GWHPAMMO026602/GWHPAMMO026820/GWHPAMMO027790	15
C. plumiforme	GO:0002252	immune effector process	5/495	38/11440	0.0229665	0.253003	0.234459	GWHPAMMO002049/GWHPAMMO008305/GWHPAMMO016844/GWHPAMMO022289/GWHPAMMO022671	5
C. plumiforme	GO:0006972	hyperosmotic response	5/495	38/11440	0.0229665	0.253003	0.234459	GWHPAMMO007806/GWHPAMMO016956/GWHPAMMO016957/GWHPAMMO020604/GWHPAMMO026775	5
C. plumiforme	GO:0016999	antibiotic metabolic process	5/495	38/11440	0.0229665	0.253003	0.234459	GWHPAMMO014823/GWHPAMMO025308/GWHPAMMO028705/GWHPAMMO029479/GWHPAMMO029491	5
C. plumiforme	GO:0009409	response to cold	19/495	267/11440	0.0230008	0.253003	0.234459	GWHPAMMO001153/GWHPAMMO002049/GWHPAMMO007584/GWHPAMMO008305/GWHPAMMO011510/GWHPAMMO011785/GWHPAMMO016956/GWHPAMMO016957/GWHPAMMO018617/GWHPAMMO018621/GWHPAMMO020578/GWHPAMMO020604/GWHPAMMO022470/GWHPAMMO022844/GWHPAMMO024201/GWHPAMMO024717/GWHPAMMO027065/GWHPAMMO028359/GWHPAMMO028547	19
C. plumiforme	GO:0000375	RNA splicing, via transesterification reactions	10/495	112/11440	0.0231128	0.253003	0.234459	GWHPAMMO003528/GWHPAMMO006817/GWHPAMMO006832/GWHPAMMO008051/GWHPAMMO010873/GWHPAMMO013057/GWHPAMMO015723/GWHPAMMO026917/GWHPAMMO026918/GWHPAMMO027931	10
C. plumiforme	GO:1901361	organic cyclic compound catabolic process	12/495	145/11440	0.0233594	0.254189	0.235559	GWHPAMMO001835/GWHPAMMO002049/GWHPAMMO005104/GWHPAMMO018338/GWHPAMMO018339/GWHPAMMO019001/GWHPAMMO020604/GWHPAMMO023148/GWHPAMMO026381/GWHPAMMO027113/GWHPAMMO029491/GWHPAMMO029510	12
C. plumiforme	GO:0015297	antiporter activity	6/495	52/11440	0.0240396	0.258661	0.239702	GWHPAMMO002515/GWHPAMMO008153/GWHPAMMO013863/GWHPAMMO015770/GWHPAMMO029384/GWHPAMMO029490	6
C. plumiforme	GO:0005694	chromosome	15/495	197/11440	0.0240517	0.258661	0.239702	GWHPAMMO005367/GWHPAMMO006681/GWHPAMMO008373/GWHPAMMO011934/GWHPAMMO016981/GWHPAMMO018218/GWHPAMMO018219/GWHPAMMO019999/GWHPAMMO021200/GWHPAMMO021583/GWHPAMMO021620/GWHPAMMO023664/GWHPAMMO023974/GWHPAMMO026417/GWHPAMMO026614	15
C. plumiforme	GO:0072599	establishment of protein localization to endoplasmic reticulum	4/495	26/11440	0.0243041	0.259856	0.24081	GWHPAMMO013344/GWHPAMMO024844/GWHPAMMO024845/GWHPAMMO027257	4
C. plumiforme	GO:0010119	regulation of stomatal movement	5/495	39/11440	0.025438	0.270408	0.250588	GWHPAMMO006688/GWHPAMMO006814/GWHPAMMO020716/GWHPAMMO025823/GWHPAMMO027261	5
C. plumiforme	GO:0044764	multi-organism cellular process	4/495	27/11440	0.027584	0.289869	0.268623	GWHPAMMO000603/GWHPAMMO007613/GWHPAMMO018057/GWHPAMMO029744	4
C. plumiforme	GO:0071236	cellular response to antibiotic	4/495	27/11440	0.027584	0.289869	0.268623	GWHPAMMO015675/GWHPAMMO016956/GWHPAMMO016957/GWHPAMMO028668	4
C. plumiforme	GO:0035690	cellular response to drug	6/495	54/11440	0.0283887	0.29663	0.274888	GWHPAMMO015675/GWHPAMMO016844/GWHPAMMO016956/GWHPAMMO016957/GWHPAMMO020804/GWHPAMMO028668	6
C. plumiforme	GO:0005682	U5 snRNP	3/495	16/11440	0.0296173	0.30599	0.283563	GWHPAMMO006817/GWHPAMMO013057/GWHPAMMO027931	3
C. plumiforme	GO:0030244	cellulose biosynthetic process	3/495	16/11440	0.0296173	0.30599	0.283563	GWHPAMMO001153/GWHPAMMO018056/GWHPAMMO028359	3
C. plumiforme	GO:0071495	cellular response to endogenous stimulus	23/495	350/11440	0.0303855	0.311986	0.289119	GWHPAMMO000531/GWHPAMMO000597/GWHPAMMO000598/GWHPAMMO003474/GWHPAMMO003484/GWHPAMMO003487/GWHPAMMO005099/GWHPAMMO007405/GWHPAMMO007806/GWHPAMMO007808/GWHPAMMO008305/GWHPAMMO008508/GWHPAMMO010072/GWHPAMMO012166/GWHPAMMO016844/GWHPAMMO016956/GWHPAMMO016957/GWHPAMMO018753/GWHPAMMO019345/GWHPAMMO021255/GWHPAMMO022025/GWHPAMMO026670/GWHPAMMO027972	23
C. plumiforme	GO:0001932	regulation of protein phosphorylation	6/495	55/11440	0.0307455	0.311986	0.289119	GWHPAMMO005110/GWHPAMMO006814/GWHPAMMO008051/GWHPAMMO019479/GWHPAMMO026340/GWHPAMMO027261	6
C. plumiforme	GO:0045017	glycerolipid biosynthetic process	5/495	41/11440	0.0308763	0.311986	0.289119	GWHPAMMO000408/GWHPAMMO029376/GWHPAMMO029424/GWHPAMMO029446/GWHPAMMO029509	5
C. plumiforme	GO:1901136	carbohydrate derivative catabolic process	5/495	41/11440	0.0308763	0.311986	0.289119	GWHPAMMO029548/GWHPAMMO029550/GWHPAMMO029558/GWHPAMMO029746/GWHPAMMO029747	5
C. plumiforme	GO:0004497	monooxygenase activity	16/495	222/11440	0.0316665	0.318222	0.294898	GWHPAMMO010570/GWHPAMMO011785/GWHPAMMO012393/GWHPAMMO018033/GWHPAMMO026395/GWHPAMMO027572/GWHPAMMO029395/GWHPAMMO029398/GWHPAMMO029430/GWHPAMMO029471/GWHPAMMO029490/GWHPAMMO029502/GWHPAMMO029548/GWHPAMMO029577/GWHPAMMO029744/GWHPAMMO029746	16
C. plumiforme	GO:0032870	cellular response to hormone stimulus	22/495	334/11440	0.0329617	0.328516	0.304437	GWHPAMMO000531/GWHPAMMO000597/GWHPAMMO000598/GWHPAMMO003474/GWHPAMMO003484/GWHPAMMO003487/GWHPAMMO005099/GWHPAMMO007405/GWHPAMMO007808/GWHPAMMO008305/GWHPAMMO008508/GWHPAMMO010072/GWHPAMMO012166/GWHPAMMO016844/GWHPAMMO016956/GWHPAMMO016957/GWHPAMMO018753/GWHPAMMO019345/GWHPAMMO021255/GWHPAMMO022025/GWHPAMMO026670/GWHPAMMO027972	22
C. plumiforme	GO:0000281	mitotic cytokinesis	6/495	56/11440	0.0332267	0.328516	0.304437	GWHPAMMO009986/GWHPAMMO009991/GWHPAMMO012835/GWHPAMMO016956/GWHPAMMO016957/GWHPAMMO024340	6
C. plumiforme	GO:0042325	regulation of phosphorylation	6/495	56/11440	0.0332267	0.328516	0.304437	GWHPAMMO005110/GWHPAMMO006814/GWHPAMMO008051/GWHPAMMO019479/GWHPAMMO026340/GWHPAMMO027261	6
C. plumiforme	GO:0044403	symbiotic process	5/495	42/11440	0.0338484	0.332545	0.308171	GWHPAMMO008430/GWHPAMMO016956/GWHPAMMO016957/GWHPAMMO025287/GWHPAMMO029541	5
C. plumiforme	GO:0001666	response to hypoxia	3/495	17/11440	0.0348376	0.332545	0.308171	GWHPAMMO021824/GWHPAMMO023598/GWHPAMMO029376	3
C. plumiforme	GO:0006558	L-phenylalanine metabolic process	3/495	17/11440	0.0348376	0.332545	0.308171	GWHPAMMO018338/GWHPAMMO018339/GWHPAMMO023148	3
C. plumiforme	GO:0000956	nuclear-transcribed mRNA catabolic process	4/495	29/11440	0.0349	0.332545	0.308171	GWHPAMMO005104/GWHPAMMO020604/GWHPAMMO026381/GWHPAMMO027113	4
C. plumiforme	GO:0005871	kinesin complex	4/495	29/11440	0.0349	0.332545	0.308171	GWHPAMMO009986/GWHPAMMO009991/GWHPAMMO012835/GWHPAMMO024340	4
C. plumiforme	GO:0016441	posttranscriptional gene silencing	4/495	29/11440	0.0349	0.332545	0.308171	GWHPAMMO005104/GWHPAMMO012166/GWHPAMMO015675/GWHPAMMO026381	4
C. plumiforme	GO:0051235	maintenance of location	4/495	29/11440	0.0349	0.332545	0.308171	GWHPAMMO017200/GWHPAMMO017202/GWHPAMMO020128/GWHPAMMO026271	4
C. plumiforme	GO:0016627	oxidoreductase activity, acting on the CH-CH group of donors	11/495	137/11440	0.035307	0.334688	0.310157	GWHPAMMO004412/GWHPAMMO019197/GWHPAMMO029395/GWHPAMMO029430/GWHPAMMO029443/GWHPAMMO029462/GWHPAMMO029467/GWHPAMMO029510/GWHPAMMO029529/GWHPAMMO029564/GWHPAMMO029577	11
C. plumiforme	GO:0061640	cytoskeleton-dependent cytokinesis	6/495	57/11440	0.0358341	0.337893	0.313127	GWHPAMMO009986/GWHPAMMO009991/GWHPAMMO012835/GWHPAMMO016956/GWHPAMMO016957/GWHPAMMO024340	6
C. plumiforme	GO:0000398	mRNA splicing, via spliceosome	9/495	104/11440	0.0360126	0.337893	0.313127	GWHPAMMO003528/GWHPAMMO006832/GWHPAMMO008051/GWHPAMMO010873/GWHPAMMO013057/GWHPAMMO015723/GWHPAMMO026917/GWHPAMMO026918/GWHPAMMO027931	9
C. plumiforme	GO:0048584	positive regulation of response to stimulus	10/495	121/11440	0.0368088	0.343579	0.318396	GWHPAMMO003474/GWHPAMMO008051/GWHPAMMO008305/GWHPAMMO016844/GWHPAMMO017240/GWHPAMMO018617/GWHPAMMO018621/GWHPAMMO019479/GWHPAMMO020804/GWHPAMMO026340	10
C. plumiforme	GO:1990939	ATP-dependent microtubule motor activity	5/495	43/11440	0.0369922	0.343579	0.318396	GWHPAMMO009986/GWHPAMMO009991/GWHPAMMO012835/GWHPAMMO022903/GWHPAMMO024340	5
C. plumiforme	GO:0005984	disaccharide metabolic process	6/495	58/11440	0.0385694	0.354645	0.328652	GWHPAMMO010408/GWHPAMMO010422/GWHPAMMO011510/GWHPAMMO017071/GWHPAMMO022470/GWHPAMMO024201	6
C. plumiforme	GO:0009867	jasmonic acid mediated signaling pathway	6/495	58/11440	0.0385694	0.354645	0.328652	GWHPAMMO005099/GWHPAMMO008305/GWHPAMMO016956/GWHPAMMO016957/GWHPAMMO019345/GWHPAMMO026670	6
C. plumiforme	GO:0000470	maturation of LSU-rRNA	4/495	30/11440	0.0389398	0.356271	0.330158	GWHPAMMO007808/GWHPAMMO008594/GWHPAMMO011957/GWHPAMMO014231	4
C. plumiforme	GO:0000079	regulation of cyclin-dependent protein serine/threonine kinase activity	3/495	18/11440	0.040499	0.365087	0.338328	GWHPAMMO006814/GWHPAMMO026340/GWHPAMMO027261	3
C. plumiforme	GO:0019774	proteasome core complex, beta-subunit complex	3/495	18/11440	0.040499	0.365087	0.338328	GWHPAMMO005458/GWHPAMMO007533/GWHPAMMO007677	3
C. plumiforme	GO:1904029	regulation of cyclin-dependent protein kinase activity	3/495	18/11440	0.040499	0.365087	0.338328	GWHPAMMO006814/GWHPAMMO026340/GWHPAMMO027261	3
C. plumiforme	GO:0071395	cellular response to jasmonic acid stimulus	6/495	59/11440	0.0414341	0.371694	0.344451	GWHPAMMO005099/GWHPAMMO008305/GWHPAMMO016956/GWHPAMMO016957/GWHPAMMO019345/GWHPAMMO026670	6
C. plumiforme	GO:0016604	nuclear body	5/495	45/11440	0.0438013	0.389134	0.360612	GWHPAMMO005104/GWHPAMMO008429/GWHPAMMO015723/GWHPAMMO016612/GWHPAMMO026381	5
C. plumiforme	GO:0097525	spliceosomal snRNP complex	5/495	45/11440	0.0438013	0.389134	0.360612	GWHPAMMO006817/GWHPAMMO006832/GWHPAMMO008051/GWHPAMMO013057/GWHPAMMO027931	5
C. plumiforme	GO:0009611	response to wounding	9/495	108/11440	0.0441809	0.390619	0.361988	GWHPAMMO008305/GWHPAMMO012940/GWHPAMMO016956/GWHPAMMO016957/GWHPAMMO018338/GWHPAMMO018339/GWHPAMMO023148/GWHPAMMO023598/GWHPAMMO025441	9
C. plumiforme	GO:0032984	protein-containing complex disassembly	6/495	60/11440	0.0444296	0.390938	0.362285	GWHPAMMO001935/GWHPAMMO006118/GWHPAMMO008430/GWHPAMMO018398/GWHPAMMO020718/GWHPAMMO027113	6
C. plumiforme	GO:0016071	mRNA metabolic process	13/495	178/11440	0.0453105	0.395846	0.366833	GWHPAMMO003528/GWHPAMMO005104/GWHPAMMO006832/GWHPAMMO008051/GWHPAMMO010873/GWHPAMMO013057/GWHPAMMO015723/GWHPAMMO020604/GWHPAMMO026381/GWHPAMMO026917/GWHPAMMO026918/GWHPAMMO027113/GWHPAMMO027931	13
C. plumiforme	GO:0005681	spliceosomal complex	8/495	92/11440	0.0454179	0.395846	0.366833	GWHPAMMO003528/GWHPAMMO006817/GWHPAMMO006832/GWHPAMMO010873/GWHPAMMO013057/GWHPAMMO026917/GWHPAMMO026918/GWHPAMMO027931	8
C. plumiforme	GO:0000377	RNA splicing, via transesterification reactions with bulged adenosine as nucleophile	9/495	109/11440	0.0464019	0.396695	0.367619	GWHPAMMO003528/GWHPAMMO006832/GWHPAMMO008051/GWHPAMMO010873/GWHPAMMO013057/GWHPAMMO015723/GWHPAMMO026917/GWHPAMMO026918/GWHPAMMO027931	9
C. plumiforme	GO:0000793	condensed chromosome	3/495	19/11440	0.0465938	0.396695	0.367619	GWHPAMMO008373/GWHPAMMO011934/GWHPAMMO021200	3
C. plumiforme	GO:0015299	solute:proton antiporter activity	3/495	19/11440	0.0465938	0.396695	0.367619	GWHPAMMO015770/GWHPAMMO029384/GWHPAMMO029490	3
C. plumiforme	GO:0071470	cellular response to osmotic stress	3/495	19/11440	0.0465938	0.396695	0.367619	GWHPAMMO013863/GWHPAMMO015675/GWHPAMMO026775	3
C. plumiforme	GO:1902221	erythrose 4-phosphate/phosphoenolpyruvate family amino acid metabolic process	3/495	19/11440	0.0465938	0.396695	0.367619	GWHPAMMO018338/GWHPAMMO018339/GWHPAMMO023148	3
C. plumiforme	GO:0003777	microtubule motor activity	5/495	46/11440	0.0474692	0.399452	0.370174	GWHPAMMO009986/GWHPAMMO009991/GWHPAMMO012835/GWHPAMMO022903/GWHPAMMO024340	5
C. plumiforme	GO:0120114	Sm-like protein family complex	6/495	61/11440	0.0475571	0.399452	0.370174	GWHPAMMO006817/GWHPAMMO006832/GWHPAMMO008051/GWHPAMMO013057/GWHPAMMO020604/GWHPAMMO027931	6
C. plumiforme	GO:0001934	positive regulation of protein phosphorylation	4/495	32/11440	0.0477865	0.399452	0.370174	GWHPAMMO006814/GWHPAMMO008051/GWHPAMMO019479/GWHPAMMO027261	4
C. plumiforme	GO:0042327	positive regulation of phosphorylation	4/495	32/11440	0.0477865	0.399452	0.370174	GWHPAMMO006814/GWHPAMMO008051/GWHPAMMO019479/GWHPAMMO027261	4
C. plumiforme	GO:0007018	microtubule-based movement	5/495	47/11440	0.0513136	0.424667	0.393541	GWHPAMMO009986/GWHPAMMO009991/GWHPAMMO012835/GWHPAMMO022903/GWHPAMMO024340	5
C. plumiforme	GO:0009615	response to virus	4/495	33/11440	0.0525923	0.424667	0.393541	GWHPAMMO002049/GWHPAMMO003430/GWHPAMMO022289/GWHPAMMO022671	4
C. plumiforme	GO:0010562	positive regulation of phosphorus metabolic process	4/495	33/11440	0.0525923	0.424667	0.393541	GWHPAMMO006814/GWHPAMMO008051/GWHPAMMO019479/GWHPAMMO027261	4
C. plumiforme	GO:0045937	positive regulation of phosphate metabolic process	4/495	33/11440	0.0525923	0.424667	0.393541	GWHPAMMO006814/GWHPAMMO008051/GWHPAMMO019479/GWHPAMMO027261	4
C. plumiforme	GO:0070972	protein localization to endoplasmic reticulum	4/495	33/11440	0.0525923	0.424667	0.393541	GWHPAMMO013344/GWHPAMMO024844/GWHPAMMO024845/GWHPAMMO027257	4
C. plumiforme	GO:0048583	regulation of response to stimulus	19/495	294/11440	0.0528907	0.424667	0.393541	GWHPAMMO002049/GWHPAMMO003474/GWHPAMMO005023/GWHPAMMO005110/GWHPAMMO006814/GWHPAMMO008051/GWHPAMMO008305/GWHPAMMO012166/GWHPAMMO012940/GWHPAMMO016844/GWHPAMMO017240/GWHPAMMO018617/GWHPAMMO018621/GWHPAMMO019479/GWHPAMMO020804/GWHPAMMO024211/GWHPAMMO025441/GWHPAMMO026340/GWHPAMMO027261	19
C. plumiforme	GO:0000288	nuclear-transcribed mRNA catabolic process, deadenylation-dependent decay	3/495	20/11440	0.0531122	0.424667	0.393541	GWHPAMMO005104/GWHPAMMO020604/GWHPAMMO026381	3
C. plumiforme	GO:0005986	sucrose biosynthetic process	3/495	20/11440	0.0531122	0.424667	0.393541	GWHPAMMO011510/GWHPAMMO022470/GWHPAMMO024201	3
C. plumiforme	GO:0009863	salicylic acid mediated signaling pathway	3/495	20/11440	0.0531122	0.424667	0.393541	GWHPAMMO016956/GWHPAMMO016957/GWHPAMMO020804	3
C. plumiforme	GO:0070566	adenylyltransferase activity	3/495	20/11440	0.0531122	0.424667	0.393541	GWHPAMMO001910/GWHPAMMO017200/GWHPAMMO017202	3
C. plumiforme	GO:0008234	cysteine-type peptidase activity	5/495	48/11440	0.0553349	0.438625	0.406476	GWHPAMMO012023/GWHPAMMO021385/GWHPAMMO024521/GWHPAMMO025661/GWHPAMMO028668	5
C. plumiforme	GO:0071013	catalytic step 2 spliceosome	5/495	48/11440	0.0553349	0.438625	0.406476	GWHPAMMO006817/GWHPAMMO006832/GWHPAMMO013057/GWHPAMMO026917/GWHPAMMO026918	5
C. plumiforme	GO:0000139	Golgi membrane	9/495	113/11440	0.0560235	0.442177	0.409767	GWHPAMMO001153/GWHPAMMO006688/GWHPAMMO012034/GWHPAMMO014737/GWHPAMMO023138/GWHPAMMO025441/GWHPAMMO025823/GWHPAMMO028359/GWHPAMMO028988	9
C. plumiforme	GO:0006974	cellular response to DNA damage stimulus	15/495	221/11440	0.0566388	0.445123	0.412498	GWHPAMMO000531/GWHPAMMO004016/GWHPAMMO005023/GWHPAMMO010089/GWHPAMMO011934/GWHPAMMO020108/GWHPAMMO021200/GWHPAMMO021656/GWHPAMMO023598/GWHPAMMO028199/GWHPAMMO029405/GWHPAMMO029406/GWHPAMMO029407/GWHPAMMO029424/GWHPAMMO029476	15
C. plumiforme	GO:0080134	regulation of response to stress	10/495	131/11440	0.0576869	0.45143	0.418343	GWHPAMMO002049/GWHPAMMO005110/GWHPAMMO006814/GWHPAMMO008305/GWHPAMMO012940/GWHPAMMO016844/GWHPAMMO018617/GWHPAMMO018621/GWHPAMMO025441/GWHPAMMO027261	10
C. plumiforme	GO:0000165	MAPK cascade	3/495	21/11440	0.0600429	0.462003	0.428141	GWHPAMMO016956/GWHPAMMO016957/GWHPAMMO019479	3
C. plumiforme	GO:0051607	defense response to virus	3/495	21/11440	0.0600429	0.462003	0.428141	GWHPAMMO002049/GWHPAMMO022289/GWHPAMMO022671	3
C. plumiforme	GO:0051701	interaction with host	3/495	21/11440	0.0600429	0.462003	0.428141	GWHPAMMO016956/GWHPAMMO016957/GWHPAMMO029541	3
C. plumiforme	GO:0071446	cellular response to salicylic acid stimulus	3/495	21/11440	0.0600429	0.462003	0.428141	GWHPAMMO016956/GWHPAMMO016957/GWHPAMMO020804	3
C. plumiforme	GO:0006402	mRNA catabolic process	4/495	35/11440	0.0629606	0.482436	0.447076	GWHPAMMO005104/GWHPAMMO020604/GWHPAMMO026381/GWHPAMMO027113	4
C. plumiforme	GO:0042273	ribosomal large subunit biogenesis	7/495	82/11440	0.0640433	0.488695	0.452876	GWHPAMMO004371/GWHPAMMO007571/GWHPAMMO007808/GWHPAMMO008594/GWHPAMMO011957/GWHPAMMO014231/GWHPAMMO024362	7
C. plumiforme	GO:0016616	oxidoreductase activity, acting on the CH-OH group of donors, NAD or NADP as acceptor	12/495	170/11440	0.065244	0.4894	0.45353	GWHPAMMO007584/GWHPAMMO008146/GWHPAMMO012437/GWHPAMMO012438/GWHPAMMO012439/GWHPAMMO012442/GWHPAMMO012443/GWHPAMMO025308/GWHPAMMO029488/GWHPAMMO029546/GWHPAMMO029548/GWHPAMMO029569	12
C. plumiforme	GO:0000291	nuclear-transcribed mRNA catabolic process, exonucleolytic	2/495	10/11440	0.0667969	0.4894	0.45353	GWHPAMMO005104/GWHPAMMO026381	2
C. plumiforme	GO:0003910	DNA ligase (ATP) activity	2/495	10/11440	0.0667969	0.4894	0.45353	GWHPAMMO021656/GWHPAMMO029406	2
C. plumiforme	GO:0030203	glycosaminoglycan metabolic process	2/495	10/11440	0.0667969	0.4894	0.45353	GWHPAMMO029746/GWHPAMMO029747	2
C. plumiforme	GO:0034059	response to anoxia	2/495	10/11440	0.0667969	0.4894	0.45353	GWHPAMMO003430/GWHPAMMO025405	2
C. plumiforme	GO:0046460	neutral lipid biosynthetic process	2/495	10/11440	0.0667969	0.4894	0.45353	GWHPAMMO000408/GWHPAMMO029376	2
C. plumiforme	GO:0046519	sphingoid metabolic process	2/495	10/11440	0.0667969	0.4894	0.45353	GWHPAMMO006688/GWHPAMMO025823	2
C. plumiforme	GO:0060969	negative regulation of gene silencing	2/495	10/11440	0.0667969	0.4894	0.45353	GWHPAMMO005104/GWHPAMMO026381	2
C. plumiforme	GO:0071472	cellular response to salt stress	2/495	10/11440	0.0667969	0.4894	0.45353	GWHPAMMO013863/GWHPAMMO015675	2
C. plumiforme	GO:1990069	stomatal opening	2/495	10/11440	0.0667969	0.4894	0.45353	GWHPAMMO006814/GWHPAMMO027261	2
C. plumiforme	GO:1902554	serine/threonine protein kinase complex	3/495	22/11440	0.067373	0.491662	0.455626	GWHPAMMO006814/GWHPAMMO026340/GWHPAMMO027261	3
C. plumiforme	GO:0009524	phragmoplast	4/495	36/11440	0.0685179	0.498041	0.461537	GWHPAMMO008373/GWHPAMMO013756/GWHPAMMO021416/GWHPAMMO028038	4
C. plumiforme	GO:0008270	zinc ion binding	25/495	422/11440	0.0688949	0.498552	0.46201	GWHPAMMO001600/GWHPAMMO003866/GWHPAMMO004233/GWHPAMMO008146/GWHPAMMO009113/GWHPAMMO010241/GWHPAMMO011574/GWHPAMMO013009/GWHPAMMO013263/GWHPAMMO013265/GWHPAMMO014167/GWHPAMMO014851/GWHPAMMO015513/GWHPAMMO015675/GWHPAMMO017240/GWHPAMMO021746/GWHPAMMO023477/GWHPAMMO025308/GWHPAMMO025405/GWHPAMMO027644/GWHPAMMO029405/GWHPAMMO029510/GWHPAMMO029634/GWHPAMMO029849/GWHPAMMO030180	25
C. plumiforme	GO:0008017	microtubule binding	6/495	67/11440	0.0691303	0.498552	0.46201	GWHPAMMO009986/GWHPAMMO009991/GWHPAMMO012835/GWHPAMMO021416/GWHPAMMO024340/GWHPAMMO028038	6
C. plumiforme	GO:0033993	response to lipid	22/495	364/11440	0.0711883	0.511388	0.473906	GWHPAMMO000531/GWHPAMMO000597/GWHPAMMO000598/GWHPAMMO003474/GWHPAMMO003484/GWHPAMMO003487/GWHPAMMO006688/GWHPAMMO007808/GWHPAMMO008305/GWHPAMMO008508/GWHPAMMO010072/GWHPAMMO010408/GWHPAMMO010422/GWHPAMMO011785/GWHPAMMO016956/GWHPAMMO016957/GWHPAMMO017071/GWHPAMMO018753/GWHPAMMO021255/GWHPAMMO022025/GWHPAMMO025823/GWHPAMMO027972	22
C. plumiforme	GO:0005856	cytoskeleton	11/495	155/11440	0.0731317	0.513912	0.476245	GWHPAMMO008373/GWHPAMMO009986/GWHPAMMO009991/GWHPAMMO012835/GWHPAMMO013457/GWHPAMMO016956/GWHPAMMO016957/GWHPAMMO021416/GWHPAMMO022903/GWHPAMMO024340/GWHPAMMO028038	11
C. plumiforme	GO:0006281	DNA repair	13/495	192/11440	0.073514	0.513912	0.476245	GWHPAMMO004016/GWHPAMMO005023/GWHPAMMO010089/GWHPAMMO011934/GWHPAMMO020108/GWHPAMMO021200/GWHPAMMO021656/GWHPAMMO028199/GWHPAMMO029405/GWHPAMMO029406/GWHPAMMO029407/GWHPAMMO029424/GWHPAMMO029476	13
C. plumiforme	GO:0016798	hydrolase activity, acting on glycosyl bonds	13/495	192/11440	0.073514	0.513912	0.476245	GWHPAMMO003060/GWHPAMMO004415/GWHPAMMO006688/GWHPAMMO010408/GWHPAMMO010422/GWHPAMMO016355/GWHPAMMO016844/GWHPAMMO017071/GWHPAMMO019434/GWHPAMMO025823/GWHPAMMO029405/GWHPAMMO029541/GWHPAMMO029550	13
C. plumiforme	GO:0010629	negative regulation of gene expression	12/495	174/11440	0.0748415	0.513912	0.476245	GWHPAMMO005104/GWHPAMMO005110/GWHPAMMO006681/GWHPAMMO012166/GWHPAMMO015675/GWHPAMMO017240/GWHPAMMO017297/GWHPAMMO020604/GWHPAMMO023598/GWHPAMMO026381/GWHPAMMO026417/GWHPAMMO027113	12
C. plumiforme	GO:0023014	signal transduction by protein phosphorylation	3/495	23/11440	0.0750887	0.513912	0.476245	GWHPAMMO016956/GWHPAMMO016957/GWHPAMMO019479	3
C. plumiforme	GO:0046173	polyol biosynthetic process	3/495	23/11440	0.0750887	0.513912	0.476245	GWHPAMMO005449/GWHPAMMO006688/GWHPAMMO025823	3
C. plumiforme	GO:0097602	cullin family protein binding	3/495	23/11440	0.0750887	0.513912	0.476245	GWHPAMMO005099/GWHPAMMO019345/GWHPAMMO026670	3
C. plumiforme	GO:1902911	protein kinase complex	3/495	23/11440	0.0750887	0.513912	0.476245	GWHPAMMO006814/GWHPAMMO026340/GWHPAMMO027261	3
C. plumiforme	GO:0044270	cellular nitrogen compound catabolic process	9/495	120/11440	0.0757831	0.513912	0.476245	GWHPAMMO001835/GWHPAMMO002049/GWHPAMMO005104/GWHPAMMO019001/GWHPAMMO020604/GWHPAMMO026381/GWHPAMMO027113/GWHPAMMO029491/GWHPAMMO029510	9
C. plumiforme	GO:0046700	heterocycle catabolic process	9/495	120/11440	0.0757831	0.513912	0.476245	GWHPAMMO001835/GWHPAMMO002049/GWHPAMMO005104/GWHPAMMO019001/GWHPAMMO020604/GWHPAMMO026381/GWHPAMMO027113/GWHPAMMO029491/GWHPAMMO029510	9
C. plumiforme	GO:0007049	cell cycle	18/495	289/11440	0.0771324	0.513912	0.476245	GWHPAMMO000531/GWHPAMMO005961/GWHPAMMO006814/GWHPAMMO008373/GWHPAMMO009986/GWHPAMMO009991/GWHPAMMO011934/GWHPAMMO012835/GWHPAMMO013756/GWHPAMMO016956/GWHPAMMO016957/GWHPAMMO018057/GWHPAMMO021200/GWHPAMMO024340/GWHPAMMO026340/GWHPAMMO027261/GWHPAMMO028863/GWHPAMMO030180	18
C. plumiforme	GO:0003774	motor activity	5/495	53/11440	0.0780828	0.513912	0.476245	GWHPAMMO009986/GWHPAMMO009991/GWHPAMMO012835/GWHPAMMO022903/GWHPAMMO024340	5
C. plumiforme	GO:0002943	tRNA dihydrouridine synthesis	2/495	11/11440	0.0793644	0.513912	0.476245	GWHPAMMO004412/GWHPAMMO019197	2
C. plumiforme	GO:0005686	U2 snRNP	2/495	11/11440	0.0793644	0.513912	0.476245	GWHPAMMO013057/GWHPAMMO027931	2
C. plumiforme	GO:0005750	mitochondrial respiratory chain complex III	2/495	11/11440	0.0793644	0.513912	0.476245	GWHPAMMO021338/GWHPAMMO023477	2
C. plumiforme	GO:0008235	metalloexopeptidase activity	2/495	11/11440	0.0793644	0.513912	0.476245	GWHPAMMO029534/GWHPAMMO029744	2
C. plumiforme	GO:0010192	mucilage biosynthetic process	2/495	11/11440	0.0793644	0.513912	0.476245	GWHPAMMO012034/GWHPAMMO026467	2
C. plumiforme	GO:0015020	glucuronosyltransferase activity	2/495	11/11440	0.0793644	0.513912	0.476245	GWHPAMMO012034/GWHPAMMO025441	2
C. plumiforme	GO:0015450	P-P-bond-hydrolysis-driven protein transmembrane transporter activity	2/495	11/11440	0.0793644	0.513912	0.476245	GWHPAMMO024844/GWHPAMMO024845	2
C. plumiforme	GO:0017150	tRNA dihydrouridine synthase activity	2/495	11/11440	0.0793644	0.513912	0.476245	GWHPAMMO004412/GWHPAMMO019197	2
C. plumiforme	GO:0030104	water homeostasis	2/495	11/11440	0.0793644	0.513912	0.476245	GWHPAMMO006688/GWHPAMMO025823	2
C. plumiforme	GO:0033179	proton-transporting V-type ATPase, V0 domain	2/495	11/11440	0.0793644	0.513912	0.476245	GWHPAMMO016001/GWHPAMMO023984	2
C. plumiforme	GO:0045275	respiratory chain complex III	2/495	11/11440	0.0793644	0.513912	0.476245	GWHPAMMO021338/GWHPAMMO023477	2
C. plumiforme	GO:0048354	mucilage biosynthetic process involved in seed coat development	2/495	11/11440	0.0793644	0.513912	0.476245	GWHPAMMO012034/GWHPAMMO026467	2
C. plumiforme	GO:0055074	calcium ion homeostasis	2/495	11/11440	0.0793644	0.513912	0.476245	GWHPAMMO013863/GWHPAMMO015770	2
C. plumiforme	GO:0071012	catalytic step 1 spliceosome	2/495	11/11440	0.0793644	0.513912	0.476245	GWHPAMMO026917/GWHPAMMO026918	2
C. plumiforme	GO:0080026	response to indolebutyric acid	2/495	11/11440	0.0793644	0.513912	0.476245	GWHPAMMO016956/GWHPAMMO016957	2
C. plumiforme	GO:2000030	regulation of response to red or far red light	2/495	11/11440	0.0793644	0.513912	0.476245	GWHPAMMO012166/GWHPAMMO017240	2
C. plumiforme	GO:0010501	RNA secondary structure unwinding	4/495	38/11440	0.0803609	0.516726	0.478853	GWHPAMMO006817/GWHPAMMO013360/GWHPAMMO018319/GWHPAMMO025287	4
C. plumiforme	GO:0019203	carbohydrate phosphatase activity	4/495	38/11440	0.0803609	0.516726	0.478853	GWHPAMMO011510/GWHPAMMO021250/GWHPAMMO022470/GWHPAMMO024201	4
C. plumiforme	GO:2000241	regulation of reproductive process	8/495	104/11440	0.0810879	0.518281	0.480293	GWHPAMMO003474/GWHPAMMO005023/GWHPAMMO017240/GWHPAMMO018617/GWHPAMMO018621/GWHPAMMO023598/GWHPAMMO024211/GWHPAMMO026340	8
C. plumiforme	GO:0009311	oligosaccharide metabolic process	6/495	70/11440	0.0817299	0.518281	0.480293	GWHPAMMO010408/GWHPAMMO010422/GWHPAMMO011510/GWHPAMMO017071/GWHPAMMO022470/GWHPAMMO024201	6
C. plumiforme	GO:0022411	cellular component disassembly	6/495	70/11440	0.0817299	0.518281	0.480293	GWHPAMMO001935/GWHPAMMO006118/GWHPAMMO008430/GWHPAMMO018398/GWHPAMMO020718/GWHPAMMO027113	6
C. plumiforme	GO:0055065	metal ion homeostasis	6/495	70/11440	0.0817299	0.518281	0.480293	GWHPAMMO002133/GWHPAMMO005961/GWHPAMMO013863/GWHPAMMO015770/GWHPAMMO018753/GWHPAMMO026271	6
C. plumiforme	GO:0036442	NA	3/495	24/11440	0.083175	0.522044	0.483781	GWHPAMMO008954/GWHPAMMO016001/GWHPAMMO020578	3
C. plumiforme	GO:0055081	anion homeostasis	3/495	24/11440	0.083175	0.522044	0.483781	GWHPAMMO015770/GWHPAMMO017910/GWHPAMMO027378	3
C. plumiforme	GO:1901568	fatty acid derivative metabolic process	3/495	24/11440	0.083175	0.522044	0.483781	GWHPAMMO000408/GWHPAMMO006688/GWHPAMMO025823	3
C. plumiforme	GO:0006732	NA	8/495	105/11440	0.0846457	0.529468	0.49066	GWHPAMMO001835/GWHPAMMO002049/GWHPAMMO017080/GWHPAMMO017200/GWHPAMMO017202/GWHPAMMO019001/GWHPAMMO027682/GWHPAMMO028705	8
C. plumiforme	GO:0006733	NA	5/495	55/11440	0.0883944	0.551042	0.510653	GWHPAMMO001835/GWHPAMMO002049/GWHPAMMO019001/GWHPAMMO027682/GWHPAMMO028705	5
C. plumiforme	GO:0070085	glycosylation	6/495	72/11440	0.0907938	0.552896	0.512372	GWHPAMMO001153/GWHPAMMO007613/GWHPAMMO008860/GWHPAMMO018056/GWHPAMMO028359/GWHPAMMO029388	6
C. plumiforme	GO:0055088	lipid homeostasis	3/495	25/11440	0.0916163	0.552896	0.512372	GWHPAMMO010570/GWHPAMMO017910/GWHPAMMO027378	3
C. plumiforme	GO:0007140	male meiotic nuclear division	2/495	12/11440	0.0925923	0.552896	0.512372	GWHPAMMO016956/GWHPAMMO016957	2
C. plumiforme	GO:0009862	systemic acquired resistance, salicylic acid mediated signaling pathway	2/495	12/11440	0.0925923	0.552896	0.512372	GWHPAMMO016956/GWHPAMMO016957	2
C. plumiforme	GO:0016273	arginine N-methyltransferase activity	2/495	12/11440	0.0925923	0.552896	0.512372	GWHPAMMO018617/GWHPAMMO018621	2
C. plumiforme	GO:0016274	protein-arginine N-methyltransferase activity	2/495	12/11440	0.0925923	0.552896	0.512372	GWHPAMMO018617/GWHPAMMO018621	2
C. plumiforme	GO:0016538	cyclin-dependent protein serine/threonine kinase regulator activity	2/495	12/11440	0.0925923	0.552896	0.512372	GWHPAMMO006814/GWHPAMMO027261	2
C. plumiforme	GO:0030026	cellular manganese ion homeostasis	2/495	12/11440	0.0925923	0.552896	0.512372	GWHPAMMO015770/GWHPAMMO026271	2
C. plumiforme	GO:0070816	phosphorylation of RNA polymerase II C-terminal domain	2/495	12/11440	0.0925923	0.552896	0.512372	GWHPAMMO006814/GWHPAMMO027261	2
C. plumiforme	GO:0072341	modified amino acid binding	2/495	12/11440	0.0925923	0.552896	0.512372	GWHPAMMO020804/GWHPAMMO029458	2
C. plumiforme	GO:0006813	potassium ion transport	4/495	40/11440	0.0931449	0.552896	0.512372	GWHPAMMO003474/GWHPAMMO008488/GWHPAMMO029384/GWHPAMMO029546	4
C. plumiforme	GO:0008170	N-methyltransferase activity	4/495	40/11440	0.0931449	0.552896	0.512372	GWHPAMMO009113/GWHPAMMO018617/GWHPAMMO018621/GWHPAMMO029552	4
C. plumiforme	GO:0055076	transition metal ion homeostasis	4/495	40/11440	0.0931449	0.552896	0.512372	GWHPAMMO002133/GWHPAMMO005961/GWHPAMMO015770/GWHPAMMO026271	4
C. plumiforme	GO:0009637	response to blue light	5/495	56/11440	0.093803	0.552896	0.512372	GWHPAMMO006814/GWHPAMMO008305/GWHPAMMO012166/GWHPAMMO020716/GWHPAMMO027261	5
C. plumiforme	GO:0009751	response to salicylic acid	5/495	56/11440	0.093803	0.552896	0.512372	GWHPAMMO008305/GWHPAMMO011785/GWHPAMMO016956/GWHPAMMO016957/GWHPAMMO020804	5
C. plumiforme	GO:0019362	pyridine nucleotide metabolic process	5/495	56/11440	0.093803	0.552896	0.512372	GWHPAMMO001835/GWHPAMMO002049/GWHPAMMO019001/GWHPAMMO027682/GWHPAMMO028705	5
C. plumiforme	GO:0046496	nicotinamide nucleotide metabolic process	5/495	56/11440	0.093803	0.552896	0.512372	GWHPAMMO001835/GWHPAMMO002049/GWHPAMMO019001/GWHPAMMO027682/GWHPAMMO028705	5
C. plumiforme	GO:0034655	nucleobase-containing compound catabolic process	7/495	90/11440	0.0945045	0.555252	0.514555	GWHPAMMO001835/GWHPAMMO002049/GWHPAMMO005104/GWHPAMMO019001/GWHPAMMO020604/GWHPAMMO026381/GWHPAMMO027113	7
C. plumiforme	GO:0034637	cellular carbohydrate biosynthetic process	8/495	108/11440	0.0958603	0.561424	0.520274	GWHPAMMO001153/GWHPAMMO001910/GWHPAMMO011510/GWHPAMMO012034/GWHPAMMO018056/GWHPAMMO022470/GWHPAMMO024201/GWHPAMMO028359	8
C. plumiforme	GO:0003924	GTPase activity	10/495	145/11440	0.0979845	0.571606	0.52971	GWHPAMMO005281/GWHPAMMO021094/GWHPAMMO021259/GWHPAMMO021416/GWHPAMMO021569/GWHPAMMO022289/GWHPAMMO022671/GWHPAMMO028038/GWHPAMMO028988/GWHPAMMO029371	10
C. plumiforme	GO:0016758	transferase activity, transferring hexosyl groups	9/495	127/11440	0.0993367	0.571606	0.52971	GWHPAMMO001153/GWHPAMMO001707/GWHPAMMO007613/GWHPAMMO012034/GWHPAMMO018056/GWHPAMMO025441/GWHPAMMO028359/GWHPAMMO029388/GWHPAMMO029482	9
C. plumiforme	GO:0006006	glucose metabolic process	5/495	57/11440	0.0993769	0.571606	0.52971	GWHPAMMO001835/GWHPAMMO011510/GWHPAMMO022470/GWHPAMMO024201/GWHPAMMO028705	5
C. plumiforme	GO:0010876	lipid localization	5/495	57/11440	0.0993769	0.571606	0.52971	GWHPAMMO017200/GWHPAMMO017202/GWHPAMMO020128/GWHPAMMO030199/GWHPAMMO030200	5
C. plumiforme	GO:0030532	small nuclear ribonucleoprotein complex	5/495	57/11440	0.0993769	0.571606	0.52971	GWHPAMMO006817/GWHPAMMO006832/GWHPAMMO008051/GWHPAMMO013057/GWHPAMMO027931	5
C. plumiforme	GO:0007017	microtubule-based process	8/495	109/11440	0.0997778	0.571606	0.52971	GWHPAMMO008373/GWHPAMMO009986/GWHPAMMO009991/GWHPAMMO012835/GWHPAMMO016956/GWHPAMMO016957/GWHPAMMO022903/GWHPAMMO024340	8
C. plumiforme	GO:1901606	alpha-amino acid catabolic process	4/495	41/11440	0.0998767	0.571606	0.52971	GWHPAMMO018338/GWHPAMMO018339/GWHPAMMO023148/GWHPAMMO029510	4
C. plumiforme	GO:0006665	sphingolipid metabolic process	3/495	26/11440	0.100396	0.571606	0.52971	GWHPAMMO006688/GWHPAMMO017150/GWHPAMMO025823	3
C. plumiforme	GO:0051274	beta-glucan biosynthetic process	3/495	26/11440	0.100396	0.571606	0.52971	GWHPAMMO001153/GWHPAMMO018056/GWHPAMMO028359	3
C. plumiforme	GO:0048878	chemical homeostasis	11/495	165/11440	0.102372	0.57443	0.532327	GWHPAMMO002133/GWHPAMMO005961/GWHPAMMO006688/GWHPAMMO010570/GWHPAMMO013863/GWHPAMMO015770/GWHPAMMO017910/GWHPAMMO018753/GWHPAMMO025823/GWHPAMMO026271/GWHPAMMO027378	11
C. plumiforme	GO:0031401	positive regulation of protein modification process	5/495	58/11440	0.105113	0.57443	0.532327	GWHPAMMO005110/GWHPAMMO006814/GWHPAMMO008051/GWHPAMMO019479/GWHPAMMO027261	5
C. plumiforme	GO:0003002	regionalization	6/495	75/11440	0.105365	0.57443	0.532327	GWHPAMMO005104/GWHPAMMO005961/GWHPAMMO011357/GWHPAMMO012034/GWHPAMMO023598/GWHPAMMO026381	6
C. plumiforme	GO:0000278	mitotic cell cycle	11/495	166/11440	0.105628	0.57443	0.532327	GWHPAMMO000531/GWHPAMMO005961/GWHPAMMO008373/GWHPAMMO009986/GWHPAMMO009991/GWHPAMMO012835/GWHPAMMO016956/GWHPAMMO016957/GWHPAMMO018057/GWHPAMMO024340/GWHPAMMO030180	11
C. plumiforme	GO:0000184	nuclear-transcribed mRNA catabolic process, nonsense-mediated decay	2/495	13/11440	0.1064	0.57443	0.532327	GWHPAMMO005104/GWHPAMMO026381	2
C. plumiforme	GO:0000266	mitochondrial fission	2/495	13/11440	0.1064	0.57443	0.532327	GWHPAMMO021416/GWHPAMMO028038	2
C. plumiforme	GO:0000307	cyclin-dependent protein kinase holoenzyme complex	2/495	13/11440	0.1064	0.57443	0.532327	GWHPAMMO006814/GWHPAMMO027261	2
C. plumiforme	GO:0003684	damaged DNA binding	2/495	13/11440	0.1064	0.57443	0.532327	GWHPAMMO004016/GWHPAMMO029405	2
C. plumiforme	GO:0003909	DNA ligase activity	2/495	13/11440	0.1064	0.57443	0.532327	GWHPAMMO021656/GWHPAMMO029406	2
C. plumiforme	GO:0005527	macrolide binding	2/495	13/11440	0.1064	0.57443	0.532327	GWHPAMMO020852/GWHPAMMO027296	2
C. plumiforme	GO:0005528	FK506 binding	2/495	13/11440	0.1064	0.57443	0.532327	GWHPAMMO020852/GWHPAMMO027296	2
C. plumiforme	GO:0019238	cyclohydrolase activity	2/495	13/11440	0.1064	0.57443	0.532327	GWHPAMMO017080/GWHPAMMO029403	2
C. plumiforme	GO:0030148	sphingolipid biosynthetic process	2/495	13/11440	0.1064	0.57443	0.532327	GWHPAMMO006688/GWHPAMMO025823	2
C. plumiforme	GO:0034765	regulation of ion transmembrane transport	2/495	13/11440	0.1064	0.57443	0.532327	GWHPAMMO003474/GWHPAMMO020716	2
C. plumiforme	GO:0043022	ribosome binding	2/495	13/11440	0.1064	0.57443	0.532327	GWHPAMMO007808/GWHPAMMO027113	2
C. plumiforme	GO:0043069	negative regulation of programmed cell death	2/495	13/11440	0.1064	0.57443	0.532327	GWHPAMMO005110/GWHPAMMO017150	2
C. plumiforme	GO:0055071	manganese ion homeostasis	2/495	13/11440	0.1064	0.57443	0.532327	GWHPAMMO015770/GWHPAMMO026271	2
C. plumiforme	GO:0006875	cellular metal ion homeostasis	4/495	42/11440	0.106827	0.57443	0.532327	GWHPAMMO002133/GWHPAMMO015770/GWHPAMMO018753/GWHPAMMO026271	4
C. plumiforme	GO:0046165	alcohol biosynthetic process	4/495	42/11440	0.106827	0.57443	0.532327	GWHPAMMO005449/GWHPAMMO006688/GWHPAMMO025823/GWHPAMMO027065	4
C. plumiforme	GO:0048580	regulation of post-embryonic development	8/495	111/11440	0.107879	0.578395	0.536002	GWHPAMMO005023/GWHPAMMO012166/GWHPAMMO017240/GWHPAMMO018617/GWHPAMMO018621/GWHPAMMO023598/GWHPAMMO024211/GWHPAMMO026340	8
C. plumiforme	GO:0045787	positive regulation of cell cycle	3/495	27/11440	0.109498	0.581984	0.539327	GWHPAMMO006814/GWHPAMMO018057/GWHPAMMO027261	3
C. plumiforme	GO:0048767	root hair elongation	3/495	27/11440	0.109498	0.581984	0.539327	GWHPAMMO001153/GWHPAMMO012023/GWHPAMMO028359	3
C. plumiforme	GO:0071900	regulation of protein serine/threonine kinase activity	3/495	27/11440	0.109498	0.581984	0.539327	GWHPAMMO006814/GWHPAMMO026340/GWHPAMMO027261	3
C. plumiforme	GO:0071669	plant-type cell wall organization or biogenesis	6/495	76/11440	0.110477	0.585497	0.542583	GWHPAMMO001153/GWHPAMMO012034/GWHPAMMO018056/GWHPAMMO020578/GWHPAMMO026467/GWHPAMMO028359	6
C. plumiforme	GO:0022402	cell cycle process	13/495	206/11440	0.11119	0.58758	0.544513	GWHPAMMO000531/GWHPAMMO008373/GWHPAMMO009986/GWHPAMMO009991/GWHPAMMO011934/GWHPAMMO012835/GWHPAMMO013756/GWHPAMMO016956/GWHPAMMO016957/GWHPAMMO021200/GWHPAMMO024340/GWHPAMMO028863/GWHPAMMO030180	13
C. plumiforme	GO:0006302	double-strand break repair	4/495	43/11440	0.11399	0.598934	0.555035	GWHPAMMO011934/GWHPAMMO021200/GWHPAMMO021656/GWHPAMMO029407	4
C. plumiforme	GO:2000028	regulation of photoperiodism, flowering	4/495	43/11440	0.11399	0.598934	0.555035	GWHPAMMO005023/GWHPAMMO017240/GWHPAMMO024211/GWHPAMMO026340	4
C. plumiforme	GO:0015631	tubulin binding	6/495	77/11440	0.115714	0.60626	0.561824	GWHPAMMO009986/GWHPAMMO009991/GWHPAMMO012835/GWHPAMMO021416/GWHPAMMO024340/GWHPAMMO028038	6
C. plumiforme	GO:0030243	cellulose metabolic process	3/495	28/11440	0.118904	0.609772	0.565079	GWHPAMMO001153/GWHPAMMO018056/GWHPAMMO028359	3
C. plumiforme	GO:0046916	cellular transition metal ion homeostasis	3/495	28/11440	0.118904	0.609772	0.565079	GWHPAMMO002133/GWHPAMMO015770/GWHPAMMO026271	3
C. plumiforme	GO:0050801	ion homeostasis	8/495	114/11440	0.120687	0.609772	0.565079	GWHPAMMO002133/GWHPAMMO005961/GWHPAMMO013863/GWHPAMMO015770/GWHPAMMO017910/GWHPAMMO018753/GWHPAMMO026271/GWHPAMMO027378	8
C. plumiforme	GO:0010183	pollen tube guidance	2/495	14/11440	0.120713	0.609772	0.565079	GWHPAMMO008429/GWHPAMMO016612	2
C. plumiforme	GO:0015491	cation:cation antiporter activity	2/495	14/11440	0.120713	0.609772	0.565079	GWHPAMMO013863/GWHPAMMO015770	2
C. plumiforme	GO:0016615	malate dehydrogenase activity	2/495	14/11440	0.120713	0.609772	0.565079	GWHPAMMO007584/GWHPAMMO029569	2
C. plumiforme	GO:0019856	pyrimidine nucleobase biosynthetic process	2/495	14/11440	0.120713	0.609772	0.565079	GWHPAMMO004063/GWHPAMMO004064	2
C. plumiforme	GO:0031407	oxylipin metabolic process	2/495	14/11440	0.120713	0.609772	0.565079	GWHPAMMO011785/GWHPAMMO012111	2
C. plumiforme	GO:0034097	response to cytokine	2/495	14/11440	0.120713	0.609772	0.565079	GWHPAMMO005110/GWHPAMMO025441	2
C. plumiforme	GO:0036002	pre-mRNA binding	2/495	14/11440	0.120713	0.609772	0.565079	GWHPAMMO003528/GWHPAMMO010873	2
C. plumiforme	GO:0090333	regulation of stomatal closure	2/495	14/11440	0.120713	0.609772	0.565079	GWHPAMMO006688/GWHPAMMO025823	2
C. plumiforme	GO:0006928	movement of cell or subcellular component	6/495	78/11440	0.121073	0.609772	0.565079	GWHPAMMO009986/GWHPAMMO009991/GWHPAMMO012835/GWHPAMMO013457/GWHPAMMO022903/GWHPAMMO024340	6
C. plumiforme	GO:0006094	gluconeogenesis	4/495	44/11440	0.121358	0.609772	0.565079	GWHPAMMO001835/GWHPAMMO011510/GWHPAMMO022470/GWHPAMMO024201	4
C. plumiforme	GO:0019319	hexose biosynthetic process	4/495	44/11440	0.121358	0.609772	0.565079	GWHPAMMO001835/GWHPAMMO011510/GWHPAMMO022470/GWHPAMMO024201	4
C. plumiforme	GO:0070838	divalent metal ion transport	4/495	44/11440	0.121358	0.609772	0.565079	GWHPAMMO002777/GWHPAMMO013863/GWHPAMMO015770/GWHPAMMO026775	4
C. plumiforme	GO:0016614	oxidoreductase activity, acting on CH-OH group of donors	12/495	190/11440	0.121885	0.610752	0.565987	GWHPAMMO007584/GWHPAMMO008146/GWHPAMMO012437/GWHPAMMO012438/GWHPAMMO012439/GWHPAMMO012442/GWHPAMMO012443/GWHPAMMO025308/GWHPAMMO029488/GWHPAMMO029546/GWHPAMMO029548/GWHPAMMO029569	12
C. plumiforme	GO:0002181	cytoplasmic translation	9/495	134/11440	0.126648	0.632894	0.586506	GWHPAMMO000839/GWHPAMMO001935/GWHPAMMO004371/GWHPAMMO007571/GWHPAMMO008430/GWHPAMMO022844/GWHPAMMO024717/GWHPAMMO028845/GWHPAMMO030103	9
C. plumiforme	GO:0042054	histone methyltransferase activity	3/495	29/11440	0.128596	0.637342	0.590628	GWHPAMMO009113/GWHPAMMO018617/GWHPAMMO018621	3
C. plumiforme	GO:0042127	regulation of cell population proliferation	4/495	45/11440	0.128924	0.637342	0.590628	GWHPAMMO005110/GWHPAMMO006688/GWHPAMMO008430/GWHPAMMO025823	4
C. plumiforme	GO:0043549	regulation of kinase activity	4/495	45/11440	0.128924	0.637342	0.590628	GWHPAMMO005110/GWHPAMMO006814/GWHPAMMO026340/GWHPAMMO027261	4
C. plumiforme	GO:0045859	regulation of protein kinase activity	4/495	45/11440	0.128924	0.637342	0.590628	GWHPAMMO005110/GWHPAMMO006814/GWHPAMMO026340/GWHPAMMO027261	4
C. plumiforme	GO:0015291	secondary active transmembrane transporter activity	7/495	98/11440	0.131721	0.646163	0.598803	GWHPAMMO002515/GWHPAMMO008153/GWHPAMMO013863/GWHPAMMO015770/GWHPAMMO029384/GWHPAMMO029490/GWHPAMMO029546	7
C. plumiforme	GO:0043414	macromolecule methylation	6/495	80/11440	0.13215	0.646163	0.598803	GWHPAMMO006681/GWHPAMMO009113/GWHPAMMO017080/GWHPAMMO018617/GWHPAMMO018621/GWHPAMMO029552	6
C. plumiforme	GO:0051301	cell division	10/495	155/11440	0.134852	0.646163	0.598803	GWHPAMMO005961/GWHPAMMO008373/GWHPAMMO009986/GWHPAMMO009991/GWHPAMMO012835/GWHPAMMO013756/GWHPAMMO016956/GWHPAMMO016957/GWHPAMMO024340/GWHPAMMO029462	10
C. plumiforme	GO:1903047	mitotic cell cycle process	9/495	136/11440	0.13512	0.646163	0.598803	GWHPAMMO000531/GWHPAMMO008373/GWHPAMMO009986/GWHPAMMO009991/GWHPAMMO012835/GWHPAMMO016956/GWHPAMMO016957/GWHPAMMO024340/GWHPAMMO030180	9
C. plumiforme	GO:0004197	cysteine-type endopeptidase activity	2/495	15/11440	0.135462	0.646163	0.598803	GWHPAMMO025661/GWHPAMMO028668	2
C. plumiforme	GO:0009682	induced systemic resistance	2/495	15/11440	0.135462	0.646163	0.598803	GWHPAMMO008305/GWHPAMMO016844	2
C. plumiforme	GO:0016814	hydrolase activity, acting on carbon-nitrogen (but not peptide) bonds, in cyclic amidines	2/495	15/11440	0.135462	0.646163	0.598803	GWHPAMMO017080/GWHPAMMO029403	2
C. plumiforme	GO:0016886	ligase activity, forming phosphoric ester bonds	2/495	15/11440	0.135462	0.646163	0.598803	GWHPAMMO021656/GWHPAMMO029406	2
C. plumiforme	GO:0035195	gene silencing by miRNA	2/495	15/11440	0.135462	0.646163	0.598803	GWHPAMMO012166/GWHPAMMO015675	2
C. plumiforme	GO:0050918	positive chemotaxis	2/495	15/11440	0.135462	0.646163	0.598803	GWHPAMMO008429/GWHPAMMO016612	2
C. plumiforme	GO:0051510	regulation of unidimensional cell growth	2/495	15/11440	0.135462	0.646163	0.598803	GWHPAMMO003474/GWHPAMMO023598	2
C. plumiforme	GO:1903008	organelle disassembly	2/495	15/11440	0.135462	0.646163	0.598803	GWHPAMMO008430/GWHPAMMO027113	2
C. plumiforme	GO:0005982	starch metabolic process	4/495	46/11440	0.136682	0.646163	0.598803	GWHPAMMO001910/GWHPAMMO010408/GWHPAMMO010422/GWHPAMMO017071	4
C. plumiforme	GO:0007623	circadian rhythm	4/495	46/11440	0.136682	0.646163	0.598803	GWHPAMMO008305/GWHPAMMO012166/GWHPAMMO020716/GWHPAMMO024211	4
C. plumiforme	GO:0009909	regulation of flower development	4/495	46/11440	0.136682	0.646163	0.598803	GWHPAMMO017240/GWHPAMMO018617/GWHPAMMO018621/GWHPAMMO023598	4
C. plumiforme	GO:0048511	rhythmic process	4/495	46/11440	0.136682	0.646163	0.598803	GWHPAMMO008305/GWHPAMMO012166/GWHPAMMO020716/GWHPAMMO024211	4
C. plumiforme	GO:0072511	divalent inorganic cation transport	4/495	46/11440	0.136682	0.646163	0.598803	GWHPAMMO002777/GWHPAMMO013863/GWHPAMMO015770/GWHPAMMO026775	4
C. plumiforme	GO:0019318	hexose metabolic process	6/495	81/11440	0.137865	0.650084	0.602436	GWHPAMMO001495/GWHPAMMO001835/GWHPAMMO011510/GWHPAMMO022470/GWHPAMMO024201/GWHPAMMO028705	6
C. plumiforme	GO:0043021	ribonucleoprotein complex binding	3/495	30/11440	0.138558	0.651684	0.603919	GWHPAMMO007808/GWHPAMMO019479/GWHPAMMO027113	3
C. plumiforme	GO:0048608	reproductive structure development	26/495	480/11440	0.13991	0.654693	0.606708	GWHPAMMO001910/GWHPAMMO003528/GWHPAMMO005023/GWHPAMMO005104/GWHPAMMO005757/GWHPAMMO007808/GWHPAMMO008305/GWHPAMMO008429/GWHPAMMO009976/GWHPAMMO010089/GWHPAMMO010873/GWHPAMMO012023/GWHPAMMO012034/GWHPAMMO012940/GWHPAMMO016612/GWHPAMMO017240/GWHPAMMO017297/GWHPAMMO018617/GWHPAMMO018621/GWHPAMMO020578/GWHPAMMO023598/GWHPAMMO024211/GWHPAMMO026340/GWHPAMMO026381/GWHPAMMO026467/GWHPAMMO028589	26
C. plumiforme	GO:0061458	reproductive system development	26/495	480/11440	0.13991	0.654693	0.606708	GWHPAMMO001910/GWHPAMMO003528/GWHPAMMO005023/GWHPAMMO005104/GWHPAMMO005757/GWHPAMMO007808/GWHPAMMO008305/GWHPAMMO008429/GWHPAMMO009976/GWHPAMMO010089/GWHPAMMO010873/GWHPAMMO012023/GWHPAMMO012034/GWHPAMMO012940/GWHPAMMO016612/GWHPAMMO017240/GWHPAMMO017297/GWHPAMMO018617/GWHPAMMO018621/GWHPAMMO020578/GWHPAMMO023598/GWHPAMMO024211/GWHPAMMO026340/GWHPAMMO026381/GWHPAMMO026467/GWHPAMMO028589	26
C. plumiforme	GO:0019842	vitamin binding	7/495	100/11440	0.142022	0.662888	0.614301	GWHPAMMO002147/GWHPAMMO018338/GWHPAMMO018339/GWHPAMMO023148/GWHPAMMO029458/GWHPAMMO029520/GWHPAMMO029566	7
C. plumiforme	GO:0072524	pyridine-containing compound metabolic process	5/495	64/11440	0.142768	0.664682	0.615964	GWHPAMMO001835/GWHPAMMO002049/GWHPAMMO019001/GWHPAMMO027682/GWHPAMMO028705	5
C. plumiforme	GO:0006401	RNA catabolic process	4/495	47/11440	0.144623	0.67162	0.622394	GWHPAMMO005104/GWHPAMMO020604/GWHPAMMO026381/GWHPAMMO027113	4
C. plumiforme	GO:0002684	positive regulation of immune system process	3/495	31/11440	0.148771	0.682075	0.632083	GWHPAMMO005110/GWHPAMMO008305/GWHPAMMO016844	3
C. plumiforme	GO:0071248	cellular response to metal ion	3/495	31/11440	0.148771	0.682075	0.632083	GWHPAMMO015675/GWHPAMMO016844/GWHPAMMO026271	3
C. plumiforme	GO:0006066	alcohol metabolic process	6/495	83/11440	0.149632	0.682075	0.632083	GWHPAMMO005449/GWHPAMMO006688/GWHPAMMO025308/GWHPAMMO025823/GWHPAMMO027065/GWHPAMMO028705	6
C. plumiforme	GO:0001676	long-chain fatty acid metabolic process	2/495	16/11440	0.150583	0.682075	0.632083	GWHPAMMO011785/GWHPAMMO029511	2
C. plumiforme	GO:0006026	aminoglycan catabolic process	2/495	16/11440	0.150583	0.682075	0.632083	GWHPAMMO029746/GWHPAMMO029747	2
C. plumiforme	GO:0043068	positive regulation of programmed cell death	2/495	16/11440	0.150583	0.682075	0.632083	GWHPAMMO005110/GWHPAMMO028668	2
C. plumiforme	GO:0046112	nucleobase biosynthetic process	2/495	16/11440	0.150583	0.682075	0.632083	GWHPAMMO004063/GWHPAMMO004064	2
C. plumiforme	GO:0098590	plasma membrane region	2/495	16/11440	0.150583	0.682075	0.632083	GWHPAMMO005110/GWHPAMMO007806	2
C. plumiforme	GO:0099516	NA	2/495	16/11440	0.150583	0.682075	0.632083	GWHPAMMO013863/GWHPAMMO015770	2
C. plumiforme	GO:0140297	DNA-binding transcription factor binding	2/495	16/11440	0.150583	0.682075	0.632083	GWHPAMMO005110/GWHPAMMO019479	2
C. plumiforme	GO:0009063	cellular amino acid catabolic process	4/495	48/11440	0.15274	0.690145	0.63956	GWHPAMMO018338/GWHPAMMO018339/GWHPAMMO023148/GWHPAMMO029510	4
C. plumiforme	GO:0003743	translation initiation factor activity	5/495	66/11440	0.156462	0.700534	0.649189	GWHPAMMO001246/GWHPAMMO003430/GWHPAMMO003815/GWHPAMMO005767/GWHPAMMO017297	5
C. plumiforme	GO:0008194	UDP-glycosyltransferase activity	5/495	66/11440	0.156462	0.700534	0.649189	GWHPAMMO001153/GWHPAMMO012034/GWHPAMMO018056/GWHPAMMO025441/GWHPAMMO028359	5
C. plumiforme	GO:0033692	cellular polysaccharide biosynthetic process	5/495	66/11440	0.156462	0.700534	0.649189	GWHPAMMO001153/GWHPAMMO001910/GWHPAMMO012034/GWHPAMMO018056/GWHPAMMO028359	5
C. plumiforme	GO:0006259	DNA metabolic process	20/495	362/11440	0.156563	0.700534	0.649189	GWHPAMMO004016/GWHPAMMO005023/GWHPAMMO005110/GWHPAMMO006681/GWHPAMMO010089/GWHPAMMO011934/GWHPAMMO017080/GWHPAMMO020108/GWHPAMMO021200/GWHPAMMO021656/GWHPAMMO028199/GWHPAMMO029405/GWHPAMMO029406/GWHPAMMO029407/GWHPAMMO029408/GWHPAMMO029424/GWHPAMMO029476/GWHPAMMO029552/GWHPAMMO029746/GWHPAMMO029878	20
C. plumiforme	GO:0042737	drug catabolic process	3/495	32/11440	0.159218	0.710684	0.658595	GWHPAMMO018338/GWHPAMMO018339/GWHPAMMO023148	3
C. plumiforme	GO:0006352	DNA-templated transcription, initiation	5/495	67/11440	0.163505	0.720055	0.667279	GWHPAMMO017297/GWHPAMMO021913/GWHPAMMO029388/GWHPAMMO029424/GWHPAMMO029565	5
C. plumiforme	GO:0070469	respirasome	5/495	67/11440	0.163505	0.720055	0.667279	GWHPAMMO000759/GWHPAMMO012641/GWHPAMMO017910/GWHPAMMO021338/GWHPAMMO023477	5
C. plumiforme	GO:0006101	citrate metabolic process	2/495	17/11440	0.166016	0.720055	0.667279	GWHPAMMO014823/GWHPAMMO025308	2
C. plumiforme	GO:0006206	pyrimidine nucleobase metabolic process	2/495	17/11440	0.166016	0.720055	0.667279	GWHPAMMO004063/GWHPAMMO004064	2
C. plumiforme	GO:0016032	viral process	2/495	17/11440	0.166016	0.720055	0.667279	GWHPAMMO008430/GWHPAMMO025287	2
C. plumiforme	GO:0022839	ion gated channel activity	2/495	17/11440	0.166016	0.720055	0.667279	GWHPAMMO026775/GWHPAMMO028420	2
C. plumiforme	GO:0034762	regulation of transmembrane transport	2/495	17/11440	0.166016	0.720055	0.667279	GWHPAMMO003474/GWHPAMMO020716	2
C. plumiforme	GO:0048509	regulation of meristem development	2/495	17/11440	0.166016	0.720055	0.667279	GWHPAMMO023598/GWHPAMMO028547	2
C. plumiforme	GO:0051090	regulation of DNA-binding transcription factor activity	2/495	17/11440	0.166016	0.720055	0.667279	GWHPAMMO005110/GWHPAMMO019479	2
C. plumiforme	GO:0055072	iron ion homeostasis	2/495	17/11440	0.166016	0.720055	0.667279	GWHPAMMO005961/GWHPAMMO026271	2
C. plumiforme	GO:0071902	positive regulation of protein serine/threonine kinase activity	2/495	17/11440	0.166016	0.720055	0.667279	GWHPAMMO006814/GWHPAMMO027261	2
C. plumiforme	GO:2000070	regulation of response to water deprivation	2/495	17/11440	0.166016	0.720055	0.667279	GWHPAMMO006814/GWHPAMMO027261	2
C. plumiforme	GO:0004386	helicase activity	9/495	143/11440	0.166989	0.722573	0.669612	GWHPAMMO005104/GWHPAMMO006817/GWHPAMMO013360/GWHPAMMO018319/GWHPAMMO019479/GWHPAMMO025287/GWHPAMMO026381/GWHPAMMO029435/GWHPAMMO029734	9
C. plumiforme	GO:0098791	Golgi apparatus subcompartment	10/495	163/11440	0.168947	0.729326	0.67587	GWHPAMMO001153/GWHPAMMO006688/GWHPAMMO012034/GWHPAMMO023138/GWHPAMMO024673/GWHPAMMO025441/GWHPAMMO025823/GWHPAMMO028359/GWHPAMMO028988/GWHPAMMO029666	10
C. plumiforme	GO:0043624	cellular protein complex disassembly	4/495	50/11440	0.16947	0.729872	0.676376	GWHPAMMO001935/GWHPAMMO006118/GWHPAMMO018398/GWHPAMMO020718	4
C. plumiforme	GO:0016458	gene silencing	6/495	87/11440	0.174447	0.749551	0.694612	GWHPAMMO005104/GWHPAMMO006681/GWHPAMMO012166/GWHPAMMO015675/GWHPAMMO026381/GWHPAMMO026417	6
C. plumiforme	GO:0046031	ADP metabolic process	5/495	69/11440	0.177959	0.75627	0.700839	GWHPAMMO001835/GWHPAMMO002049/GWHPAMMO019001/GWHPAMMO023292/GWHPAMMO028705	5
C. plumiforme	GO:0003729	mRNA binding	17/495	307/11440	0.178021	0.75627	0.700839	GWHPAMMO001935/GWHPAMMO007571/GWHPAMMO008257/GWHPAMMO013026/GWHPAMMO013057/GWHPAMMO013835/GWHPAMMO014231/GWHPAMMO017297/GWHPAMMO019479/GWHPAMMO020716/GWHPAMMO021602/GWHPAMMO023968/GWHPAMMO024362/GWHPAMMO025287/GWHPAMMO026602/GWHPAMMO026820/GWHPAMMO027790	17
C. plumiforme	GO:0006325	chromatin organization	10/495	165/11440	0.178065	0.75627	0.700839	GWHPAMMO005023/GWHPAMMO005367/GWHPAMMO008373/GWHPAMMO009113/GWHPAMMO010089/GWHPAMMO016981/GWHPAMMO018617/GWHPAMMO018621/GWHPAMMO021620/GWHPAMMO026417	10
C. plumiforme	GO:0002831	regulation of response to biotic stimulus	4/495	51/11440	0.178067	0.75627	0.700839	GWHPAMMO002049/GWHPAMMO005110/GWHPAMMO008305/GWHPAMMO016844	4
C. plumiforme	GO:0009967	positive regulation of signal transduction	4/495	51/11440	0.178067	0.75627	0.700839	GWHPAMMO003474/GWHPAMMO008051/GWHPAMMO019479/GWHPAMMO020804	4
C. plumiforme	GO:0010039	response to iron ion	3/495	34/11440	0.180742	0.760603	0.704855	GWHPAMMO015675/GWHPAMMO016844/GWHPAMMO026271	3
C. plumiforme	GO:0010224	response to UV-B	3/495	34/11440	0.180742	0.760603	0.704855	GWHPAMMO004016/GWHPAMMO005023/GWHPAMMO015675	3
C. plumiforme	GO:0044247	cellular polysaccharide catabolic process	3/495	34/11440	0.180742	0.760603	0.704855	GWHPAMMO010408/GWHPAMMO010422/GWHPAMMO017071	3
C. plumiforme	GO:0048638	regulation of developmental growth	3/495	34/11440	0.180742	0.760603	0.704855	GWHPAMMO003474/GWHPAMMO023598/GWHPAMMO028547	3
C. plumiforme	GO:0046677	response to antibiotic	8/495	127/11440	0.184687	0.77543	0.718595	GWHPAMMO008305/GWHPAMMO011785/GWHPAMMO015675/GWHPAMMO016956/GWHPAMMO016957/GWHPAMMO023598/GWHPAMMO028668/GWHPAMMO029491	8
C. plumiforme	GO:0008276	protein methyltransferase activity	3/495	35/11440	0.191783	0.800667	0.741982	GWHPAMMO009113/GWHPAMMO018617/GWHPAMMO018621	3
C. plumiforme	GO:0031047	gene silencing by RNA	3/495	35/11440	0.191783	0.800667	0.741982	GWHPAMMO006681/GWHPAMMO012166/GWHPAMMO015675	3
C. plumiforme	GO:0009135	purine nucleoside diphosphate metabolic process	5/495	71/11440	0.192874	0.800667	0.741982	GWHPAMMO001835/GWHPAMMO002049/GWHPAMMO019001/GWHPAMMO023292/GWHPAMMO028705	5
C. plumiforme	GO:0009179	purine ribonucleoside diphosphate metabolic process	5/495	71/11440	0.192874	0.800667	0.741982	GWHPAMMO001835/GWHPAMMO002049/GWHPAMMO019001/GWHPAMMO023292/GWHPAMMO028705	5
C. plumiforme	GO:0032101	regulation of response to external stimulus	5/495	71/11440	0.192874	0.800667	0.741982	GWHPAMMO002049/GWHPAMMO005110/GWHPAMMO008305/GWHPAMMO016844/GWHPAMMO025441	5
C. plumiforme	GO:0005615	extracellular space	4/495	53/11440	0.195682	0.80753	0.748342	GWHPAMMO010408/GWHPAMMO015675/GWHPAMMO017071/GWHPAMMO029490	4
C. plumiforme	GO:0002218	activation of innate immune response	2/495	19/11440	0.197601	0.80753	0.748342	GWHPAMMO008305/GWHPAMMO016844	2
C. plumiforme	GO:0015085	calcium ion transmembrane transporter activity	2/495	19/11440	0.197601	0.80753	0.748342	GWHPAMMO013863/GWHPAMMO015770	2
C. plumiforme	GO:0042752	regulation of circadian rhythm	2/495	19/11440	0.197601	0.80753	0.748342	GWHPAMMO012166/GWHPAMMO024211	2
C. plumiforme	GO:0043484	regulation of RNA splicing	2/495	19/11440	0.197601	0.80753	0.748342	GWHPAMMO015723/GWHPAMMO019479	2
C. plumiforme	GO:0070588	calcium ion transmembrane transport	2/495	19/11440	0.197601	0.80753	0.748342	GWHPAMMO013863/GWHPAMMO015770	2
C. plumiforme	GO:0090332	stomatal closure	2/495	19/11440	0.197601	0.80753	0.748342	GWHPAMMO006688/GWHPAMMO025823	2
C. plumiforme	GO:0009185	ribonucleoside diphosphate metabolic process	5/495	72/11440	0.200492	0.817527	0.757607	GWHPAMMO001835/GWHPAMMO002049/GWHPAMMO019001/GWHPAMMO023292/GWHPAMMO028705	5
C. plumiforme	GO:0005839	proteasome core complex	3/495	36/11440	0.202989	0.824057	0.763657	GWHPAMMO005458/GWHPAMMO007533/GWHPAMMO007677	3
C. plumiforme	GO:0042866	pyruvate biosynthetic process	3/495	36/11440	0.202989	0.824057	0.763657	GWHPAMMO001835/GWHPAMMO002049/GWHPAMMO019001	3
C. plumiforme	GO:0023056	positive regulation of signaling	4/495	54/11440	0.204685	0.825472	0.764969	GWHPAMMO003474/GWHPAMMO008051/GWHPAMMO019479/GWHPAMMO020804	4
C. plumiforme	GO:0050661	NADP binding	4/495	54/11440	0.204685	0.825472	0.764969	GWHPAMMO005745/GWHPAMMO026395/GWHPAMMO029548/GWHPAMMO029564	4
C. plumiforme	GO:0051338	regulation of transferase activity	4/495	54/11440	0.204685	0.825472	0.764969	GWHPAMMO005110/GWHPAMMO006814/GWHPAMMO026340/GWHPAMMO027261	4
C. plumiforme	GO:0009416	response to light stimulus	18/495	336/11440	0.205969	0.828785	0.76804	GWHPAMMO001910/GWHPAMMO003528/GWHPAMMO004016/GWHPAMMO005023/GWHPAMMO006814/GWHPAMMO008305/GWHPAMMO010873/GWHPAMMO011516/GWHPAMMO012166/GWHPAMMO015675/GWHPAMMO016453/GWHPAMMO017240/GWHPAMMO017297/GWHPAMMO020716/GWHPAMMO024211/GWHPAMMO026340/GWHPAMMO027261/GWHPAMMO028668	18
C. plumiforme	GO:0009753	response to jasmonic acid	6/495	92/11440	0.207625	0.828785	0.76804	GWHPAMMO005099/GWHPAMMO008305/GWHPAMMO016956/GWHPAMMO016957/GWHPAMMO019345/GWHPAMMO026670	6
C. plumiforme	GO:0018205	peptidyl-lysine modification	6/495	92/11440	0.207625	0.828785	0.76804	GWHPAMMO005023/GWHPAMMO009113/GWHPAMMO009560/GWHPAMMO022869/GWHPAMMO025661/GWHPAMMO029828	6
C. plumiforme	GO:0016765	transferase activity, transferring alkyl or aryl (other than methyl) groups	5/495	73/11440	0.20821	0.828785	0.76804	GWHPAMMO009560/GWHPAMMO020804/GWHPAMMO022869/GWHPAMMO027065/GWHPAMMO029546	5
C. plumiforme	GO:0071214	cellular response to abiotic stimulus	5/495	73/11440	0.20821	0.828785	0.76804	GWHPAMMO013863/GWHPAMMO015675/GWHPAMMO017240/GWHPAMMO020716/GWHPAMMO026775	5
C. plumiforme	GO:0104004	cellular response to environmental stimulus	5/495	73/11440	0.20821	0.828785	0.76804	GWHPAMMO013863/GWHPAMMO015675/GWHPAMMO017240/GWHPAMMO020716/GWHPAMMO026775	5
C. plumiforme	GO:0006641	triglyceride metabolic process	2/495	20/11440	0.213655	0.83052	0.769647	GWHPAMMO000408/GWHPAMMO029376	2
C. plumiforme	GO:0008320	protein transmembrane transporter activity	2/495	20/11440	0.213655	0.83052	0.769647	GWHPAMMO024844/GWHPAMMO024845	2
C. plumiforme	GO:0022884	macromolecule transmembrane transporter activity	2/495	20/11440	0.213655	0.83052	0.769647	GWHPAMMO024844/GWHPAMMO024845	2
C. plumiforme	GO:0035194	post-transcriptional gene silencing by RNA	2/495	20/11440	0.213655	0.83052	0.769647	GWHPAMMO012166/GWHPAMMO015675	2
C. plumiforme	GO:0045047	protein targeting to ER	2/495	20/11440	0.213655	0.83052	0.769647	GWHPAMMO013344/GWHPAMMO027257	2
C. plumiforme	GO:0050897	cobalt ion binding	2/495	20/11440	0.213655	0.83052	0.769647	GWHPAMMO001253/GWHPAMMO004233	2
C. plumiforme	GO:0072350	tricarboxylic acid metabolic process	2/495	20/11440	0.213655	0.83052	0.769647	GWHPAMMO014823/GWHPAMMO025308	2
C. plumiforme	GO:0097526	spliceosomal tri-snRNP complex	2/495	20/11440	0.213655	0.83052	0.769647	GWHPAMMO013057/GWHPAMMO027931	2
C. plumiforme	GO:0140318	protein transporter activity	2/495	20/11440	0.213655	0.83052	0.769647	GWHPAMMO024844/GWHPAMMO024845	2
C. plumiforme	GO:0009250	glucan biosynthetic process	4/495	55/11440	0.213806	0.83052	0.769647	GWHPAMMO001153/GWHPAMMO001910/GWHPAMMO018056/GWHPAMMO028359	4
C. plumiforme	GO:0034614	cellular response to reactive oxygen species	3/495	37/11440	0.214343	0.83052	0.769647	GWHPAMMO015675/GWHPAMMO016844/GWHPAMMO028668	3
C. plumiforme	GO:0006090	pyruvate metabolic process	6/495	93/11440	0.214517	0.83052	0.769647	GWHPAMMO001835/GWHPAMMO002049/GWHPAMMO019001/GWHPAMMO023292/GWHPAMMO028705/GWHPAMMO029375	6
C. plumiforme	GO:0007389	pattern specification process	6/495	93/11440	0.214517	0.83052	0.769647	GWHPAMMO005104/GWHPAMMO005961/GWHPAMMO011357/GWHPAMMO012034/GWHPAMMO023598/GWHPAMMO026381	6
C. plumiforme	GO:0046486	glycerolipid metabolic process	5/495	74/11440	0.216024	0.834598	0.773426	GWHPAMMO000408/GWHPAMMO029376/GWHPAMMO029424/GWHPAMMO029446/GWHPAMMO029509	5
C. plumiforme	GO:0005996	monosaccharide metabolic process	7/495	113/11440	0.217435	0.836532	0.775218	GWHPAMMO001495/GWHPAMMO001835/GWHPAMMO011510/GWHPAMMO022470/GWHPAMMO024201/GWHPAMMO027682/GWHPAMMO028705	7
C. plumiforme	GO:0099080	supramolecular complex	7/495	113/11440	0.217435	0.836532	0.775218	GWHPAMMO003430/GWHPAMMO008051/GWHPAMMO008373/GWHPAMMO013057/GWHPAMMO018319/GWHPAMMO020604/GWHPAMMO025287	7
C. plumiforme	GO:0010608	posttranscriptional regulation of gene expression	8/495	133/11440	0.218328	0.838214	0.776777	GWHPAMMO003430/GWHPAMMO005104/GWHPAMMO012166/GWHPAMMO015675/GWHPAMMO017297/GWHPAMMO018319/GWHPAMMO025287/GWHPAMMO026381	8
C. plumiforme	GO:0055080	cation homeostasis	6/495	94/11440	0.221487	0.8478	0.785661	GWHPAMMO002133/GWHPAMMO005961/GWHPAMMO013863/GWHPAMMO015770/GWHPAMMO018753/GWHPAMMO026271	6
C. plumiforme	GO:0044431	NA	10/495	174/11440	0.221747	0.8478	0.785661	GWHPAMMO001153/GWHPAMMO006688/GWHPAMMO012034/GWHPAMMO023138/GWHPAMMO024673/GWHPAMMO025441/GWHPAMMO025823/GWHPAMMO028359/GWHPAMMO028988/GWHPAMMO029666	10
C. plumiforme	GO:0051186	NA	9/495	154/11440	0.22334	0.852119	0.789663	GWHPAMMO001835/GWHPAMMO002049/GWHPAMMO017080/GWHPAMMO017200/GWHPAMMO017202/GWHPAMMO019001/GWHPAMMO020804/GWHPAMMO027682/GWHPAMMO028705	9
C. plumiforme	GO:0044264	cellular polysaccharide metabolic process	8/495	134/11440	0.224149	0.852763	0.79026	GWHPAMMO001153/GWHPAMMO001910/GWHPAMMO010408/GWHPAMMO010422/GWHPAMMO012034/GWHPAMMO017071/GWHPAMMO018056/GWHPAMMO028359	8
C. plumiforme	GO:0009640	photomorphogenesis	3/495	38/11440	0.225827	0.852763	0.79026	GWHPAMMO012166/GWHPAMMO017240/GWHPAMMO017297	3
C. plumiforme	GO:0009739	response to gibberellin	3/495	38/11440	0.225827	0.852763	0.79026	GWHPAMMO010408/GWHPAMMO010422/GWHPAMMO017071	3
C. plumiforme	GO:0010114	response to red light	3/495	38/11440	0.225827	0.852763	0.79026	GWHPAMMO008305/GWHPAMMO012166/GWHPAMMO017240	3
C. plumiforme	GO:0035251	UDP-glucosyltransferase activity	3/495	38/11440	0.225827	0.852763	0.79026	GWHPAMMO001153/GWHPAMMO018056/GWHPAMMO028359	3
C. plumiforme	GO:1901698	response to nitrogen compound	9/495	155/11440	0.228794	0.859042	0.796078	GWHPAMMO008305/GWHPAMMO012166/GWHPAMMO016844/GWHPAMMO016956/GWHPAMMO016957/GWHPAMMO021913/GWHPAMMO023598/GWHPAMMO025405/GWHPAMMO029376	9
C. plumiforme	GO:0010942	positive regulation of cell death	2/495	21/11440	0.229825	0.859042	0.796078	GWHPAMMO005110/GWHPAMMO028668	2
C. plumiforme	GO:0048449	floral organ formation	2/495	21/11440	0.229825	0.859042	0.796078	GWHPAMMO005104/GWHPAMMO026381	2
C. plumiforme	GO:0060548	negative regulation of cell death	2/495	21/11440	0.229825	0.859042	0.796078	GWHPAMMO005110/GWHPAMMO017150	2
C. plumiforme	GO:1901681	sulfur compound binding	2/495	21/11440	0.229825	0.859042	0.796078	GWHPAMMO020804/GWHPAMMO029462	2
C. plumiforme	GO:0000271	polysaccharide biosynthetic process	5/495	76/11440	0.231918	0.859501	0.796503	GWHPAMMO001153/GWHPAMMO001910/GWHPAMMO012034/GWHPAMMO018056/GWHPAMMO028359	5
C. plumiforme	GO:0008757	S-adenosylmethionine-dependent methyltransferase activity	5/495	76/11440	0.231918	0.859501	0.796503	GWHPAMMO004217/GWHPAMMO009113/GWHPAMMO016390/GWHPAMMO018617/GWHPAMMO018621	5
C. plumiforme	GO:0002682	regulation of immune system process	4/495	57/11440	0.232369	0.859501	0.796503	GWHPAMMO002049/GWHPAMMO005110/GWHPAMMO008305/GWHPAMMO016844	4
C. plumiforme	GO:0006096	glycolytic process	4/495	57/11440	0.232369	0.859501	0.796503	GWHPAMMO001835/GWHPAMMO002049/GWHPAMMO019001/GWHPAMMO023292	4
C. plumiforme	GO:0006757	ATP generation from ADP	4/495	57/11440	0.232369	0.859501	0.796503	GWHPAMMO001835/GWHPAMMO002049/GWHPAMMO019001/GWHPAMMO023292	4
C. plumiforme	GO:0016570	histone modification	6/495	96/11440	0.235646	0.859501	0.796503	GWHPAMMO005023/GWHPAMMO008373/GWHPAMMO009113/GWHPAMMO010089/GWHPAMMO018617/GWHPAMMO018621	6
C. plumiforme	GO:0042623	NA	14/495	260/11440	0.236548	0.859501	0.796503	GWHPAMMO005104/GWHPAMMO006817/GWHPAMMO008954/GWHPAMMO013360/GWHPAMMO016001/GWHPAMMO018319/GWHPAMMO018753/GWHPAMMO019479/GWHPAMMO020578/GWHPAMMO021913/GWHPAMMO025287/GWHPAMMO026381/GWHPAMMO030199/GWHPAMMO030200	14
C. plumiforme	GO:0006073	cellular glucan metabolic process	7/495	116/11440	0.236611	0.859501	0.796503	GWHPAMMO001153/GWHPAMMO001910/GWHPAMMO010408/GWHPAMMO010422/GWHPAMMO017071/GWHPAMMO018056/GWHPAMMO028359	7
C. plumiforme	GO:0005684	U2-type spliceosomal complex	3/495	39/11440	0.237426	0.859501	0.796503	GWHPAMMO013057/GWHPAMMO026917/GWHPAMMO026918	3
C. plumiforme	GO:0009251	glucan catabolic process	3/495	39/11440	0.237426	0.859501	0.796503	GWHPAMMO010408/GWHPAMMO010422/GWHPAMMO017071	3
C. plumiforme	GO:0016407	acetyltransferase activity	3/495	39/11440	0.237426	0.859501	0.796503	GWHPAMMO005023/GWHPAMMO023841/GWHPAMMO029390	3
C. plumiforme	GO:0030695	GTPase regulator activity	3/495	39/11440	0.237426	0.859501	0.796503	GWHPAMMO001153/GWHPAMMO005110/GWHPAMMO011357	3
C. plumiforme	GO:0042773	ATP synthesis coupled electron transport	3/495	39/11440	0.237426	0.859501	0.796503	GWHPAMMO012641/GWHPAMMO021338/GWHPAMMO028705	3
C. plumiforme	GO:0045088	regulation of innate immune response	3/495	39/11440	0.237426	0.859501	0.796503	GWHPAMMO005110/GWHPAMMO008305/GWHPAMMO016844	3
C. plumiforme	GO:0071241	cellular response to inorganic substance	3/495	39/11440	0.237426	0.859501	0.796503	GWHPAMMO015675/GWHPAMMO016844/GWHPAMMO026271	3
C. plumiforme	GO:0080147	root hair cell development	3/495	39/11440	0.237426	0.859501	0.796503	GWHPAMMO001153/GWHPAMMO012023/GWHPAMMO028359	3
C. plumiforme	GO:0051049	regulation of transport	6/495	97/11440	0.242828	0.873597	0.809567	GWHPAMMO002777/GWHPAMMO003474/GWHPAMMO007806/GWHPAMMO020716/GWHPAMMO026775/GWHPAMMO028420	6
C. plumiforme	GO:0098771	inorganic ion homeostasis	6/495	97/11440	0.242828	0.873597	0.809567	GWHPAMMO002133/GWHPAMMO005961/GWHPAMMO013863/GWHPAMMO015770/GWHPAMMO018753/GWHPAMMO026271	6
C. plumiforme	GO:0042592	homeostatic process	14/495	262/11440	0.245154	0.873597	0.809567	GWHPAMMO001253/GWHPAMMO002133/GWHPAMMO005110/GWHPAMMO005961/GWHPAMMO006688/GWHPAMMO010570/GWHPAMMO013863/GWHPAMMO015770/GWHPAMMO017910/GWHPAMMO018753/GWHPAMMO025823/GWHPAMMO026271/GWHPAMMO027378/GWHPAMMO029424	14
C. plumiforme	GO:0009314	response to radiation	18/495	347/11440	0.245878	0.873597	0.809567	GWHPAMMO001910/GWHPAMMO003528/GWHPAMMO004016/GWHPAMMO005023/GWHPAMMO006814/GWHPAMMO008305/GWHPAMMO010873/GWHPAMMO011516/GWHPAMMO012166/GWHPAMMO015675/GWHPAMMO016453/GWHPAMMO017240/GWHPAMMO017297/GWHPAMMO020716/GWHPAMMO024211/GWHPAMMO026340/GWHPAMMO027261/GWHPAMMO028668	18
C. plumiforme	GO:0006040	amino sugar metabolic process	2/495	22/11440	0.24607	0.873597	0.809567	GWHPAMMO008860/GWHPAMMO029558	2
C. plumiforme	GO:0006638	neutral lipid metabolic process	2/495	22/11440	0.24607	0.873597	0.809567	GWHPAMMO000408/GWHPAMMO029376	2
C. plumiforme	GO:0006639	acylglycerol metabolic process	2/495	22/11440	0.24607	0.873597	0.809567	GWHPAMMO000408/GWHPAMMO029376	2
C. plumiforme	GO:0032102	negative regulation of response to external stimulus	2/495	22/11440	0.24607	0.873597	0.809567	GWHPAMMO005110/GWHPAMMO025441	2
C. plumiforme	GO:0043622	cortical microtubule organization	2/495	22/11440	0.24607	0.873597	0.809567	GWHPAMMO016956/GWHPAMMO016957	2
C. plumiforme	GO:0060968	regulation of gene silencing	2/495	22/11440	0.24607	0.873597	0.809567	GWHPAMMO005104/GWHPAMMO026381	2
C. plumiforme	GO:0009108	NA	5/495	78/11440	0.248133	0.875974	0.811769	GWHPAMMO001835/GWHPAMMO002049/GWHPAMMO017200/GWHPAMMO017202/GWHPAMMO019001	5
C. plumiforme	GO:0016757	transferase activity, transferring glycosyl groups	11/495	200/11440	0.249005	0.875974	0.811769	GWHPAMMO001153/GWHPAMMO001707/GWHPAMMO005906/GWHPAMMO007613/GWHPAMMO012034/GWHPAMMO018056/GWHPAMMO025441/GWHPAMMO028359/GWHPAMMO029388/GWHPAMMO029482/GWHPAMMO029568	11
C. plumiforme	GO:0008237	metallopeptidase activity	3/495	40/11440	0.249124	0.875974	0.811769	GWHPAMMO023477/GWHPAMMO029534/GWHPAMMO029744	3
C. plumiforme	GO:0009166	nucleotide catabolic process	3/495	40/11440	0.249124	0.875974	0.811769	GWHPAMMO001835/GWHPAMMO002049/GWHPAMMO019001	3
C. plumiforme	GO:0051273	beta-glucan metabolic process	3/495	40/11440	0.249124	0.875974	0.811769	GWHPAMMO001153/GWHPAMMO018056/GWHPAMMO028359	3
C. plumiforme	GO:0051726	regulation of cell cycle	7/495	118/11440	0.249694	0.875974	0.811769	GWHPAMMO000531/GWHPAMMO005961/GWHPAMMO006814/GWHPAMMO008373/GWHPAMMO018057/GWHPAMMO026340/GWHPAMMO027261	7
C. plumiforme	GO:0016569	covalent chromatin modification	6/495	98/11440	0.250074	0.875974	0.811769	GWHPAMMO005023/GWHPAMMO008373/GWHPAMMO009113/GWHPAMMO010089/GWHPAMMO018617/GWHPAMMO018621	6
C. plumiforme	GO:0009072	aromatic amino acid family metabolic process	4/495	59/11440	0.251307	0.87862	0.814222	GWHPAMMO018338/GWHPAMMO018339/GWHPAMMO023148/GWHPAMMO029510	4
C. plumiforme	GO:0009132	nucleoside diphosphate metabolic process	5/495	79/11440	0.256347	0.888526	0.823402	GWHPAMMO001835/GWHPAMMO002049/GWHPAMMO019001/GWHPAMMO023292/GWHPAMMO028705	5
C. plumiforme	GO:0042445	hormone metabolic process	5/495	79/11440	0.256347	0.888526	0.823402	GWHPAMMO004415/GWHPAMMO005961/GWHPAMMO008305/GWHPAMMO010570/GWHPAMMO012506	5
C. plumiforme	GO:0062197	cellular response to chemical stress	5/495	79/11440	0.256347	0.888526	0.823402	GWHPAMMO013863/GWHPAMMO015675/GWHPAMMO016844/GWHPAMMO026775/GWHPAMMO028668	5
C. plumiforme	GO:0009617	response to bacterium	10/495	181/11440	0.258348	0.888526	0.823402	GWHPAMMO006688/GWHPAMMO007584/GWHPAMMO007613/GWHPAMMO008305/GWHPAMMO015675/GWHPAMMO016844/GWHPAMMO020578/GWHPAMMO023598/GWHPAMMO025823/GWHPAMMO029424	10
C. plumiforme	GO:0008283	cell population proliferation	4/495	60/11440	0.260896	0.888526	0.823402	GWHPAMMO005110/GWHPAMMO006688/GWHPAMMO008430/GWHPAMMO025823	4
C. plumiforme	GO:0030003	cellular cation homeostasis	4/495	60/11440	0.260896	0.888526	0.823402	GWHPAMMO002133/GWHPAMMO015770/GWHPAMMO018753/GWHPAMMO026271	4
C. plumiforme	GO:0046364	monosaccharide biosynthetic process	4/495	60/11440	0.260896	0.888526	0.823402	GWHPAMMO001835/GWHPAMMO011510/GWHPAMMO022470/GWHPAMMO024201	4
C. plumiforme	GO:0006414	translational elongation	3/495	41/11440	0.260907	0.888526	0.823402	GWHPAMMO022844/GWHPAMMO029878/GWHPAMMO029879	3
C. plumiforme	GO:0002253	activation of immune response	2/495	23/11440	0.262354	0.888526	0.823402	GWHPAMMO008305/GWHPAMMO016844	2
C. plumiforme	GO:0006022	aminoglycan metabolic process	2/495	23/11440	0.262354	0.888526	0.823402	GWHPAMMO029746/GWHPAMMO029747	2
C. plumiforme	GO:0006098	pentose-phosphate shunt	2/495	23/11440	0.262354	0.888526	0.823402	GWHPAMMO027682/GWHPAMMO029409	2
C. plumiforme	GO:0006740	NADPH regeneration	2/495	23/11440	0.262354	0.888526	0.823402	GWHPAMMO027682/GWHPAMMO029409	2
C. plumiforme	GO:0007584	response to nutrient	2/495	23/11440	0.262354	0.888526	0.823402	GWHPAMMO008305/GWHPAMMO008488	2
C. plumiforme	GO:0033176	proton-transporting V-type ATPase complex	2/495	23/11440	0.262354	0.888526	0.823402	GWHPAMMO016001/GWHPAMMO023984	2
C. plumiforme	GO:0045454	cell redox homeostasis	2/495	23/11440	0.262354	0.888526	0.823402	GWHPAMMO001253/GWHPAMMO029424	2
C. plumiforme	GO:0072507	divalent inorganic cation homeostasis	2/495	23/11440	0.262354	0.888526	0.823402	GWHPAMMO013863/GWHPAMMO015770	2
C. plumiforme	GO:0072509	divalent inorganic cation transmembrane transporter activity	2/495	23/11440	0.262354	0.888526	0.823402	GWHPAMMO013863/GWHPAMMO015770	2
C. plumiforme	GO:0009266	response to temperature stimulus	19/495	373/11440	0.263074	0.889324	0.824141	GWHPAMMO001153/GWHPAMMO002049/GWHPAMMO007584/GWHPAMMO008305/GWHPAMMO011510/GWHPAMMO011785/GWHPAMMO016956/GWHPAMMO016957/GWHPAMMO018617/GWHPAMMO018621/GWHPAMMO020578/GWHPAMMO020604/GWHPAMMO022470/GWHPAMMO022844/GWHPAMMO024201/GWHPAMMO024717/GWHPAMMO027065/GWHPAMMO028359/GWHPAMMO028547	19
C. plumiforme	GO:0010605	negative regulation of macromolecule metabolic process	12/495	224/11440	0.2641	0.891155	0.825838	GWHPAMMO005104/GWHPAMMO005110/GWHPAMMO006681/GWHPAMMO012166/GWHPAMMO015675/GWHPAMMO017240/GWHPAMMO017297/GWHPAMMO020604/GWHPAMMO023598/GWHPAMMO026381/GWHPAMMO026417/GWHPAMMO027113	12
C. plumiforme	GO:0008144	drug binding	7/495	121/11440	0.269713	0.899517	0.833587	GWHPAMMO020852/GWHPAMMO021824/GWHPAMMO023477/GWHPAMMO024673/GWHPAMMO025308/GWHPAMMO027296/GWHPAMMO029462	7
C. plumiforme	GO:0044042	glucan metabolic process	7/495	121/11440	0.269713	0.899517	0.833587	GWHPAMMO001153/GWHPAMMO001910/GWHPAMMO010408/GWHPAMMO010422/GWHPAMMO017071/GWHPAMMO018056/GWHPAMMO028359	7
C. plumiforme	GO:0044451	NA	7/495	121/11440	0.269713	0.899517	0.833587	GWHPAMMO005104/GWHPAMMO008429/GWHPAMMO014432/GWHPAMMO015723/GWHPAMMO016612/GWHPAMMO026340/GWHPAMMO026381	7
C. plumiforme	GO:0072657	protein localization to membrane	4/495	61/11440	0.270554	0.899517	0.833587	GWHPAMMO005110/GWHPAMMO013344/GWHPAMMO024844/GWHPAMMO024845	4
C. plumiforme	GO:1901617	organic hydroxy compound biosynthetic process	6/495	101/11440	0.272161	0.899517	0.833587	GWHPAMMO005449/GWHPAMMO006688/GWHPAMMO010570/GWHPAMMO011785/GWHPAMMO025823/GWHPAMMO027065	6
C. plumiforme	GO:0046351	disaccharide biosynthetic process	3/495	42/11440	0.272759	0.899517	0.833587	GWHPAMMO011510/GWHPAMMO022470/GWHPAMMO024201	3
C. plumiforme	GO:0071482	cellular response to light stimulus	3/495	42/11440	0.272759	0.899517	0.833587	GWHPAMMO015675/GWHPAMMO017240/GWHPAMMO020716	3
C. plumiforme	GO:0098657	import into cell	3/495	42/11440	0.272759	0.899517	0.833587	GWHPAMMO007806/GWHPAMMO011357/GWHPAMMO013756	3
C. plumiforme	GO:1901292	nucleoside phosphate catabolic process	3/495	42/11440	0.272759	0.899517	0.833587	GWHPAMMO001835/GWHPAMMO002049/GWHPAMMO019001	3
C. plumiforme	GO:0002833	positive regulation of response to biotic stimulus	2/495	24/11440	0.278643	0.899517	0.833587	GWHPAMMO008305/GWHPAMMO016844	2
C. plumiforme	GO:0003333	amino acid transmembrane transport	2/495	24/11440	0.278643	0.899517	0.833587	GWHPAMMO005490/GWHPAMMO008153	2
C. plumiforme	GO:0007264	small GTPase mediated signal transduction	2/495	24/11440	0.278643	0.899517	0.833587	GWHPAMMO001153/GWHPAMMO005110	2
C. plumiforme	GO:0009873	ethylene-activated signaling pathway	2/495	24/11440	0.278643	0.899517	0.833587	GWHPAMMO012166/GWHPAMMO016844	2
C. plumiforme	GO:0009986	cell surface	2/495	24/11440	0.278643	0.899517	0.833587	GWHPAMMO020716/GWHPAMMO029541	2
C. plumiforme	GO:0015171	amino acid transmembrane transporter activity	2/495	24/11440	0.278643	0.899517	0.833587	GWHPAMMO005490/GWHPAMMO008153	2
C. plumiforme	GO:0016624	oxidoreductase activity, acting on the aldehyde or oxo group of donors, disulfide as acceptor	2/495	24/11440	0.278643	0.899517	0.833587	GWHPAMMO004233/GWHPAMMO014823	2
C. plumiforme	GO:0030865	cortical cytoskeleton organization	2/495	24/11440	0.278643	0.899517	0.833587	GWHPAMMO016956/GWHPAMMO016957	2
C. plumiforme	GO:0031175	neuron projection development	2/495	24/11440	0.278643	0.899517	0.833587	GWHPAMMO007806/GWHPAMMO025441	2
C. plumiforme	GO:0033674	positive regulation of kinase activity	2/495	24/11440	0.278643	0.899517	0.833587	GWHPAMMO006814/GWHPAMMO027261	2
C. plumiforme	GO:0045089	positive regulation of innate immune response	2/495	24/11440	0.278643	0.899517	0.833587	GWHPAMMO008305/GWHPAMMO016844	2
C. plumiforme	GO:0045860	positive regulation of protein kinase activity	2/495	24/11440	0.278643	0.899517	0.833587	GWHPAMMO006814/GWHPAMMO027261	2
C. plumiforme	GO:0062012	regulation of small molecule metabolic process	2/495	24/11440	0.278643	0.899517	0.833587	GWHPAMMO017200/GWHPAMMO017202	2
C. plumiforme	GO:0071281	cellular response to iron ion	2/495	24/11440	0.278643	0.899517	0.833587	GWHPAMMO016844/GWHPAMMO026271	2
C. plumiforme	GO:0071731	response to nitric oxide	2/495	24/11440	0.278643	0.899517	0.833587	GWHPAMMO016844/GWHPAMMO029376	2
C. plumiforme	GO:0009735	response to cytokinin	6/495	102/11440	0.279627	0.899517	0.833587	GWHPAMMO011510/GWHPAMMO020578/GWHPAMMO020804/GWHPAMMO022470/GWHPAMMO023477/GWHPAMMO024201	6
C. plumiforme	GO:0010243	response to organonitrogen compound	6/495	102/11440	0.279627	0.899517	0.833587	GWHPAMMO008305/GWHPAMMO016956/GWHPAMMO016957/GWHPAMMO021913/GWHPAMMO023598/GWHPAMMO025405	6
C. plumiforme	GO:0010647	positive regulation of cell communication	4/495	62/11440	0.280274	0.899517	0.833587	GWHPAMMO003474/GWHPAMMO008051/GWHPAMMO019479/GWHPAMMO020804	4
C. plumiforme	GO:0098803	respiratory chain complex	4/495	62/11440	0.280274	0.899517	0.833587	GWHPAMMO000759/GWHPAMMO012641/GWHPAMMO021338/GWHPAMMO023477	4
C. plumiforme	GO:0009161	ribonucleoside monophosphate metabolic process	5/495	82/11440	0.281361	0.901435	0.835364	GWHPAMMO001835/GWHPAMMO002049/GWHPAMMO004063/GWHPAMMO019001/GWHPAMMO028705	5
C. plumiforme	GO:0043565	sequence-specific DNA binding	7/495	123/11440	0.283292	0.90415	0.83788	GWHPAMMO003866/GWHPAMMO005961/GWHPAMMO013265/GWHPAMMO014851/GWHPAMMO017240/GWHPAMMO019479/GWHPAMMO029472	7
C. plumiforme	GO:0006333	chromatin assembly or disassembly	3/495	43/11440	0.284667	0.90415	0.83788	GWHPAMMO005367/GWHPAMMO016981/GWHPAMMO021620	3
C. plumiforme	GO:0007399	nervous system development	3/495	43/11440	0.284667	0.90415	0.83788	GWHPAMMO007806/GWHPAMMO025441/GWHPAMMO026602	3
C. plumiforme	GO:0008238	exopeptidase activity	3/495	43/11440	0.284667	0.90415	0.83788	GWHPAMMO029479/GWHPAMMO029534/GWHPAMMO029744	3
C. plumiforme	GO:0061077	chaperone-mediated protein folding	3/495	43/11440	0.284667	0.90415	0.83788	GWHPAMMO015231/GWHPAMMO020852/GWHPAMMO027296	3
C. plumiforme	GO:0044262	cellular carbohydrate metabolic process	13/495	250/11440	0.287138	0.910424	0.843695	GWHPAMMO001153/GWHPAMMO001495/GWHPAMMO001910/GWHPAMMO010408/GWHPAMMO010422/GWHPAMMO011510/GWHPAMMO012034/GWHPAMMO017071/GWHPAMMO018056/GWHPAMMO022470/GWHPAMMO024201/GWHPAMMO027682/GWHPAMMO028359	13
C. plumiforme	GO:0031399	regulation of protein modification process	6/495	104/11440	0.294695	0.911796	0.844966	GWHPAMMO005110/GWHPAMMO006814/GWHPAMMO008051/GWHPAMMO019479/GWHPAMMO026340/GWHPAMMO027261	6
C. plumiforme	GO:0009112	nucleobase metabolic process	2/495	25/11440	0.294907	0.911796	0.844966	GWHPAMMO004063/GWHPAMMO004064	2
C. plumiforme	GO:0031349	positive regulation of defense response	2/495	25/11440	0.294907	0.911796	0.844966	GWHPAMMO008305/GWHPAMMO016844	2
C. plumiforme	GO:0042538	hyperosmotic salinity response	2/495	25/11440	0.294907	0.911796	0.844966	GWHPAMMO007806/GWHPAMMO020604	2
C. plumiforme	GO:0097164	ammonium ion metabolic process	2/495	25/11440	0.294907	0.911796	0.844966	GWHPAMMO006688/GWHPAMMO025823	2
C. plumiforme	GO:0016571	histone methylation	3/495	44/11440	0.296617	0.911796	0.844966	GWHPAMMO009113/GWHPAMMO018617/GWHPAMMO018621	3
C. plumiforme	GO:0022904	respiratory electron transport chain	3/495	44/11440	0.296617	0.911796	0.844966	GWHPAMMO012641/GWHPAMMO021338/GWHPAMMO028705	3
C. plumiforme	GO:0071478	cellular response to radiation	3/495	44/11440	0.296617	0.911796	0.844966	GWHPAMMO015675/GWHPAMMO017240/GWHPAMMO020716	3
C. plumiforme	GO:0045944	positive regulation of transcription by RNA polymerase II	5/495	84/11440	0.298294	0.911796	0.844966	GWHPAMMO006814/GWHPAMMO014432/GWHPAMMO021913/GWHPAMMO026340/GWHPAMMO027261	5
C. plumiforme	GO:0016709	oxidoreductase activity, acting on paired donors, with incorporation or reduction of molecular oxygen, NAD(P)H as one donor, and incorporation of one atom of oxygen	4/495	64/11440	0.299865	0.911796	0.844966	GWHPAMMO010570/GWHPAMMO012393/GWHPAMMO026395/GWHPAMMO029548	4
C. plumiforme	GO:0009414	response to water deprivation	7/495	126/11440	0.303958	0.911796	0.844966	GWHPAMMO006814/GWHPAMMO008488/GWHPAMMO011785/GWHPAMMO020604/GWHPAMMO023598/GWHPAMMO027261/GWHPAMMO028547	7
C. plumiforme	GO:0003700	DNA-binding transcription factor activity	11/495	211/11440	0.306103	0.911796	0.844966	GWHPAMMO005367/GWHPAMMO005961/GWHPAMMO016981/GWHPAMMO017240/GWHPAMMO029388/GWHPAMMO029424/GWHPAMMO029462/GWHPAMMO029468/GWHPAMMO029472/GWHPAMMO029504/GWHPAMMO029565	11
C. plumiforme	GO:0010319	stromule	5/495	85/11440	0.306823	0.911796	0.844966	GWHPAMMO002049/GWHPAMMO008305/GWHPAMMO011510/GWHPAMMO022470/GWHPAMMO024201	5
C. plumiforme	GO:0019359	nicotinamide nucleotide biosynthetic process	3/495	45/11440	0.308595	0.911796	0.844966	GWHPAMMO001835/GWHPAMMO002049/GWHPAMMO019001	3
C. plumiforme	GO:0019363	pyridine nucleotide biosynthetic process	3/495	45/11440	0.308595	0.911796	0.844966	GWHPAMMO001835/GWHPAMMO002049/GWHPAMMO019001	3
C. plumiforme	GO:0072593	reactive oxygen species metabolic process	4/495	65/11440	0.309722	0.911796	0.844966	GWHPAMMO006814/GWHPAMMO011785/GWHPAMMO015675/GWHPAMMO027261	4
C. plumiforme	GO:0000775	chromosome, centromeric region	2/495	26/11440	0.311116	0.911796	0.844966	GWHPAMMO008373/GWHPAMMO026417	2
C. plumiforme	GO:0005741	mitochondrial outer membrane	2/495	26/11440	0.311116	0.911796	0.844966	GWHPAMMO005983/GWHPAMMO023477	2
C. plumiforme	GO:0010181	FMN binding	2/495	26/11440	0.311116	0.911796	0.844966	GWHPAMMO012111/GWHPAMMO020716	2
C. plumiforme	GO:0019898	extrinsic component of membrane	2/495	26/11440	0.311116	0.911796	0.844966	GWHPAMMO005110/GWHPAMMO028705	2
C. plumiforme	GO:0035091	phosphatidylinositol binding	2/495	26/11440	0.311116	0.911796	0.844966	GWHPAMMO011357/GWHPAMMO018416	2
C. plumiforme	GO:0045930	negative regulation of mitotic cell cycle	2/495	26/11440	0.311116	0.911796	0.844966	GWHPAMMO000531/GWHPAMMO005961	2
C. plumiforme	GO:0019725	cellular homeostasis	6/495	107/11440	0.317583	0.911796	0.844966	GWHPAMMO001253/GWHPAMMO002133/GWHPAMMO015770/GWHPAMMO018753/GWHPAMMO026271/GWHPAMMO029424	6
C. plumiforme	GO:0070011	NA	6/495	107/11440	0.317583	0.911796	0.844966	GWHPAMMO012023/GWHPAMMO021385/GWHPAMMO023477/GWHPAMMO024521/GWHPAMMO025661/GWHPAMMO028668	6
C. plumiforme	GO:0006873	cellular ion homeostasis	4/495	66/11440	0.31961	0.911796	0.844966	GWHPAMMO002133/GWHPAMMO015770/GWHPAMMO018753/GWHPAMMO026271	4
C. plumiforme	GO:0006479	protein methylation	3/495	46/11440	0.320589	0.911796	0.844966	GWHPAMMO009113/GWHPAMMO018617/GWHPAMMO018621	3
C. plumiforme	GO:0006897	endocytosis	3/495	46/11440	0.320589	0.911796	0.844966	GWHPAMMO007806/GWHPAMMO011357/GWHPAMMO013756	3
C. plumiforme	GO:0008213	protein alkylation	3/495	46/11440	0.320589	0.911796	0.844966	GWHPAMMO009113/GWHPAMMO018617/GWHPAMMO018621	3
C. plumiforme	GO:0048764	trichoblast maturation	3/495	46/11440	0.320589	0.911796	0.844966	GWHPAMMO001153/GWHPAMMO012023/GWHPAMMO028359	3
C. plumiforme	GO:0048765	root hair cell differentiation	3/495	46/11440	0.320589	0.911796	0.844966	GWHPAMMO001153/GWHPAMMO012023/GWHPAMMO028359	3
C. plumiforme	GO:0009415	response to water	7/495	129/11440	0.324918	0.911796	0.844966	GWHPAMMO006814/GWHPAMMO008488/GWHPAMMO011785/GWHPAMMO020604/GWHPAMMO023598/GWHPAMMO027261/GWHPAMMO028547	7
C. plumiforme	GO:0044877	protein-containing complex binding	6/495	108/11440	0.325274	0.911796	0.844966	GWHPAMMO007808/GWHPAMMO014432/GWHPAMMO019479/GWHPAMMO022844/GWHPAMMO024717/GWHPAMMO027113	6
C. plumiforme	GO:0000819	sister chromatid segregation	2/495	27/11440	0.327245	0.911796	0.844966	GWHPAMMO011934/GWHPAMMO021200	2
C. plumiforme	GO:0006739	NADP metabolic process	2/495	27/11440	0.327245	0.911796	0.844966	GWHPAMMO027682/GWHPAMMO029409	2
C. plumiforme	GO:0016854	racemase and epimerase activity	2/495	27/11440	0.327245	0.911796	0.844966	GWHPAMMO022541/GWHPAMMO027682	2
C. plumiforme	GO:0048513	animal organ development	2/495	27/11440	0.327245	0.911796	0.844966	GWHPAMMO005110/GWHPAMMO026602	2
C. plumiforme	GO:0044265	cellular macromolecule catabolic process	18/495	368/11440	0.329483	0.911796	0.844966	GWHPAMMO005099/GWHPAMMO005104/GWHPAMMO005458/GWHPAMMO007533/GWHPAMMO007755/GWHPAMMO007873/GWHPAMMO010089/GWHPAMMO014432/GWHPAMMO019345/GWHPAMMO020604/GWHPAMMO021913/GWHPAMMO026381/GWHPAMMO026670/GWHPAMMO027113/GWHPAMMO028229/GWHPAMMO028589/GWHPAMMO029550/GWHPAMMO029612	18
C. plumiforme	GO:0009553	embryo sac development	4/495	67/11440	0.329521	0.911796	0.844966	GWHPAMMO009560/GWHPAMMO015231/GWHPAMMO022869/GWHPAMMO028863	4
C. plumiforme	GO:0009892	negative regulation of metabolic process	12/495	237/11440	0.329598	0.911796	0.844966	GWHPAMMO005104/GWHPAMMO005110/GWHPAMMO006681/GWHPAMMO012166/GWHPAMMO015675/GWHPAMMO017240/GWHPAMMO017297/GWHPAMMO020604/GWHPAMMO023598/GWHPAMMO026381/GWHPAMMO026417/GWHPAMMO027113	12
C. plumiforme	GO:0001883	purine nucleoside binding	10/495	194/11440	0.330831	0.911796	0.844966	GWHPAMMO005281/GWHPAMMO007806/GWHPAMMO013344/GWHPAMMO021094/GWHPAMMO021259/GWHPAMMO021569/GWHPAMMO022289/GWHPAMMO022671/GWHPAMMO028988/GWHPAMMO029371	10
C. plumiforme	GO:0005525	GTP binding	10/495	194/11440	0.330831	0.911796	0.844966	GWHPAMMO005281/GWHPAMMO007806/GWHPAMMO013344/GWHPAMMO021094/GWHPAMMO021259/GWHPAMMO021569/GWHPAMMO022289/GWHPAMMO022671/GWHPAMMO028988/GWHPAMMO029371	10
C. plumiforme	GO:0032550	purine ribonucleoside binding	10/495	194/11440	0.330831	0.911796	0.844966	GWHPAMMO005281/GWHPAMMO007806/GWHPAMMO013344/GWHPAMMO021094/GWHPAMMO021259/GWHPAMMO021569/GWHPAMMO022289/GWHPAMMO022671/GWHPAMMO028988/GWHPAMMO029371	10
C. plumiforme	GO:0019900	kinase binding	3/495	47/11440	0.332586	0.911796	0.844966	GWHPAMMO005110/GWHPAMMO027016/GWHPAMMO028180	3
C. plumiforme	GO:0043067	regulation of programmed cell death	3/495	47/11440	0.332586	0.911796	0.844966	GWHPAMMO005110/GWHPAMMO017150/GWHPAMMO028668	3
C. plumiforme	GO:0048469	cell maturation	3/495	47/11440	0.332586	0.911796	0.844966	GWHPAMMO001153/GWHPAMMO012023/GWHPAMMO028359	3
C. plumiforme	GO:0001882	nucleoside binding	10/495	195/11440	0.336583	0.911796	0.844966	GWHPAMMO005281/GWHPAMMO007806/GWHPAMMO013344/GWHPAMMO021094/GWHPAMMO021259/GWHPAMMO021569/GWHPAMMO022289/GWHPAMMO022671/GWHPAMMO028988/GWHPAMMO029371	10
C. plumiforme	GO:0019001	guanyl nucleotide binding	10/495	195/11440	0.336583	0.911796	0.844966	GWHPAMMO005281/GWHPAMMO007806/GWHPAMMO013344/GWHPAMMO021094/GWHPAMMO021259/GWHPAMMO021569/GWHPAMMO022289/GWHPAMMO022671/GWHPAMMO028988/GWHPAMMO029371	10
C. plumiforme	GO:0032549	ribonucleoside binding	10/495	195/11440	0.336583	0.911796	0.844966	GWHPAMMO005281/GWHPAMMO007806/GWHPAMMO013344/GWHPAMMO021094/GWHPAMMO021259/GWHPAMMO021569/GWHPAMMO022289/GWHPAMMO022671/GWHPAMMO028988/GWHPAMMO029371	10
C. plumiforme	GO:0032561	guanyl ribonucleotide binding	10/495	195/11440	0.336583	0.911796	0.844966	GWHPAMMO005281/GWHPAMMO007806/GWHPAMMO013344/GWHPAMMO021094/GWHPAMMO021259/GWHPAMMO021569/GWHPAMMO022289/GWHPAMMO022671/GWHPAMMO028988/GWHPAMMO029371	10
C. plumiforme	GO:0009411	response to UV	4/495	68/11440	0.339449	0.911796	0.844966	GWHPAMMO004016/GWHPAMMO005023/GWHPAMMO015675/GWHPAMMO028668	4
C. plumiforme	GO:0048589	developmental growth	9/495	174/11440	0.339967	0.911796	0.844966	GWHPAMMO001153/GWHPAMMO003474/GWHPAMMO008305/GWHPAMMO012023/GWHPAMMO023598/GWHPAMMO025441/GWHPAMMO026467/GWHPAMMO028359/GWHPAMMO028547	9
C. plumiforme	GO:0051130	positive regulation of cellular component organization	5/495	89/11440	0.34124	0.911796	0.844966	GWHPAMMO007806/GWHPAMMO013457/GWHPAMMO019479/GWHPAMMO021913/GWHPAMMO023598	5
C. plumiforme	GO:0042742	defense response to bacterium	8/495	153/11440	0.343183	0.911796	0.844966	GWHPAMMO006688/GWHPAMMO007584/GWHPAMMO008305/GWHPAMMO015675/GWHPAMMO016844/GWHPAMMO020578/GWHPAMMO025823/GWHPAMMO029424	8
C. plumiforme	GO:0019932	second-messenger-mediated signaling	2/495	28/11440	0.343272	0.911796	0.844966	GWHPAMMO024673/GWHPAMMO027016	2
C. plumiforme	GO:0030182	neuron differentiation	2/495	28/11440	0.343272	0.911796	0.844966	GWHPAMMO007806/GWHPAMMO025441	2
C. plumiforme	GO:0031122	cytoplasmic microtubule organization	2/495	28/11440	0.343272	0.911796	0.844966	GWHPAMMO016956/GWHPAMMO016957	2
C. plumiforme	GO:0048666	neuron development	2/495	28/11440	0.343272	0.911796	0.844966	GWHPAMMO007806/GWHPAMMO025441	2
C. plumiforme	GO:0050778	positive regulation of immune response	2/495	28/11440	0.343272	0.911796	0.844966	GWHPAMMO008305/GWHPAMMO016844	2
C. plumiforme	GO:0051156	glucose 6-phosphate metabolic process	2/495	28/11440	0.343272	0.911796	0.844966	GWHPAMMO027682/GWHPAMMO029409	2
C. plumiforme	GO:0010054	trichoblast differentiation	3/495	48/11440	0.344576	0.911796	0.844966	GWHPAMMO001153/GWHPAMMO012023/GWHPAMMO028359	3
C. plumiforme	GO:0015074	DNA integration	3/495	48/11440	0.344576	0.911796	0.844966	GWHPAMMO029408/GWHPAMMO029746/GWHPAMMO029878	3
C. plumiforme	GO:0050776	regulation of immune response	3/495	48/11440	0.344576	0.911796	0.844966	GWHPAMMO005110/GWHPAMMO008305/GWHPAMMO016844	3
C. plumiforme	GO:0014070	response to organic cyclic compound	7/495	132/11440	0.346101	0.911796	0.844966	GWHPAMMO008305/GWHPAMMO011785/GWHPAMMO012166/GWHPAMMO016956/GWHPAMMO016957/GWHPAMMO020804/GWHPAMMO023598	7
C. plumiforme	GO:0009126	purine nucleoside monophosphate metabolic process	4/495	69/11440	0.349387	0.911796	0.844966	GWHPAMMO001835/GWHPAMMO002049/GWHPAMMO019001/GWHPAMMO028705	4
C. plumiforme	GO:0009167	purine ribonucleoside monophosphate metabolic process	4/495	69/11440	0.349387	0.911796	0.844966	GWHPAMMO001835/GWHPAMMO002049/GWHPAMMO019001/GWHPAMMO028705	4
C. plumiforme	GO:0012501	programmed cell death	4/495	69/11440	0.349387	0.911796	0.844966	GWHPAMMO005110/GWHPAMMO015231/GWHPAMMO017150/GWHPAMMO028668	4
C. plumiforme	GO:0022603	regulation of anatomical structure morphogenesis	4/495	69/11440	0.349387	0.911796	0.844966	GWHPAMMO003474/GWHPAMMO007806/GWHPAMMO023598/GWHPAMMO028547	4
C. plumiforme	GO:0031347	regulation of defense response	4/495	69/11440	0.349387	0.911796	0.844966	GWHPAMMO002049/GWHPAMMO005110/GWHPAMMO008305/GWHPAMMO016844	4
C. plumiforme	GO:0040008	regulation of growth	4/495	69/11440	0.349387	0.911796	0.844966	GWHPAMMO003474/GWHPAMMO023598/GWHPAMMO024211/GWHPAMMO028547	4
C. plumiforme	GO:0000741	karyogamy	1/495	10/11440	0.357578	0.911796	0.844966	GWHPAMMO015231	1
C. plumiforme	GO:0004693	cyclin-dependent protein serine/threonine kinase activity	1/495	10/11440	0.357578	0.911796	0.844966	GWHPAMMO026340	1
C. plumiforme	GO:0004743	pyruvate kinase activity	1/495	10/11440	0.357578	0.911796	0.844966	GWHPAMMO019001	1
C. plumiforme	GO:0005876	spindle microtubule	1/495	10/11440	0.357578	0.911796	0.844966	GWHPAMMO008373	1
C. plumiforme	GO:0006553	lysine metabolic process	1/495	10/11440	0.357578	0.911796	0.844966	GWHPAMMO029443	1
C. plumiforme	GO:0006568	tryptophan metabolic process	1/495	10/11440	0.357578	0.911796	0.844966	GWHPAMMO029510	1
C. plumiforme	GO:0006730	one-carbon metabolic process	1/495	10/11440	0.357578	0.911796	0.844966	GWHPAMMO017080	1
C. plumiforme	GO:0008023	transcription elongation factor complex	1/495	10/11440	0.357578	0.911796	0.844966	GWHPAMMO014432	1
C. plumiforme	GO:0008356	asymmetric cell division	1/495	10/11440	0.357578	0.911796	0.844966	GWHPAMMO005961	1
C. plumiforme	GO:0009625	response to insect	1/495	10/11440	0.357578	0.911796	0.844966	GWHPAMMO008305	1
C. plumiforme	GO:0009792	embryo development ending in birth or egg hatching	1/495	10/11440	0.357578	0.911796	0.844966	GWHPAMMO026602	1
C. plumiforme	GO:0009898	cytoplasmic side of plasma membrane	1/495	10/11440	0.357578	0.911796	0.844966	GWHPAMMO020716	1
C. plumiforme	GO:0010017	red or far-red light signaling pathway	1/495	10/11440	0.357578	0.911796	0.844966	GWHPAMMO017240	1
C. plumiforme	GO:0010197	polar nucleus fusion	1/495	10/11440	0.357578	0.911796	0.844966	GWHPAMMO015231	1
C. plumiforme	GO:0010264	myo-inositol hexakisphosphate biosynthetic process	1/495	10/11440	0.357578	0.911796	0.844966	GWHPAMMO005449	1
C. plumiforme	GO:0015807	L-amino acid transport	1/495	10/11440	0.357578	0.911796	0.844966	GWHPAMMO008153	1
C. plumiforme	GO:0016868	intramolecular transferase activity, phosphotransferases	1/495	10/11440	0.357578	0.911796	0.844966	GWHPAMMO029368	1
C. plumiforme	GO:0030014	CCR4-NOT complex	1/495	10/11440	0.357578	0.911796	0.844966	GWHPAMMO002697	1
C. plumiforme	GO:0030166	proteoglycan biosynthetic process	1/495	10/11440	0.357578	0.911796	0.844966	GWHPAMMO025441	1
C. plumiforme	GO:0031418	L-ascorbic acid binding	1/495	10/11440	0.357578	0.911796	0.844966	GWHPAMMO002147	1
C. plumiforme	GO:0032266	phosphatidylinositol-3-phosphate binding	1/495	10/11440	0.357578	0.911796	0.844966	GWHPAMMO018416	1
C. plumiforme	GO:0032273	positive regulation of protein polymerization	1/495	10/11440	0.357578	0.911796	0.844966	GWHPAMMO013457	1
C. plumiforme	GO:0032968	positive regulation of transcription elongation from RNA polymerase II promoter	1/495	10/11440	0.357578	0.911796	0.844966	GWHPAMMO014432	1
C. plumiforme	GO:0033517	myo-inositol hexakisphosphate metabolic process	1/495	10/11440	0.357578	0.911796	0.844966	GWHPAMMO005449	1
C. plumiforme	GO:0034661	ncRNA catabolic process	1/495	10/11440	0.357578	0.911796	0.844966	GWHPAMMO027113	1
C. plumiforme	GO:0035435	phosphate ion transmembrane transport	1/495	10/11440	0.357578	0.911796	0.844966	GWHPAMMO024673	1
C. plumiforme	GO:0043009	chordate embryonic development	1/495	10/11440	0.357578	0.911796	0.844966	GWHPAMMO026602	1
C. plumiforme	GO:0043066	negative regulation of apoptotic process	1/495	10/11440	0.357578	0.911796	0.844966	GWHPAMMO005110	1
C. plumiforme	GO:0045239	tricarboxylic acid cycle enzyme complex	1/495	10/11440	0.357578	0.911796	0.844966	GWHPAMMO014823	1
C. plumiforme	GO:0045491	xylan metabolic process	1/495	10/11440	0.357578	0.911796	0.844966	GWHPAMMO012034	1
C. plumiforme	GO:0045931	positive regulation of mitotic cell cycle	1/495	10/11440	0.357578	0.911796	0.844966	GWHPAMMO018057	1
C. plumiforme	GO:0051051	negative regulation of transport	1/495	10/11440	0.357578	0.911796	0.844966	GWHPAMMO020716	1
C. plumiforme	GO:0052547	regulation of peptidase activity	1/495	10/11440	0.357578	0.911796	0.844966	GWHPAMMO005110	1
C. plumiforme	GO:0070569	uridylyltransferase activity	1/495	10/11440	0.357578	0.911796	0.844966	GWHPAMMO015133	1
C. plumiforme	GO:0071428	rRNA-containing ribonucleoprotein complex export from nucleus	1/495	10/11440	0.357578	0.911796	0.844966	GWHPAMMO007808	1
C. plumiforme	GO:0072503	cellular divalent inorganic cation homeostasis	1/495	10/11440	0.357578	0.911796	0.844966	GWHPAMMO015770	1
C. plumiforme	GO:0080188	gene silencing by RNA-directed DNA methylation	1/495	10/11440	0.357578	0.911796	0.844966	GWHPAMMO006681	1
C. plumiforme	GO:0097472	cyclin-dependent protein kinase activity	1/495	10/11440	0.357578	0.911796	0.844966	GWHPAMMO026340	1
C. plumiforme	GO:0140458	pre-transcriptional gene silencing by RNA	1/495	10/11440	0.357578	0.911796	0.844966	GWHPAMMO006681	1
C. plumiforme	GO:1902475	L-alpha-amino acid transmembrane transport	1/495	10/11440	0.357578	0.911796	0.844966	GWHPAMMO008153	1
C. plumiforme	GO:0044430	NA	5/495	91/11440	0.358564	0.911796	0.844966	GWHPAMMO008373/GWHPAMMO009986/GWHPAMMO009991/GWHPAMMO012835/GWHPAMMO024340	5
C. plumiforme	GO:0046873	metal ion transmembrane transporter activity	5/495	91/11440	0.358564	0.911796	0.844966	GWHPAMMO013863/GWHPAMMO015770/GWHPAMMO026271/GWHPAMMO029384/GWHPAMMO029407	5
C. plumiforme	GO:0008080	N-acetyltransferase activity	2/495	29/11440	0.359173	0.911796	0.844966	GWHPAMMO005023/GWHPAMMO029390	2
C. plumiforme	GO:0019207	kinase regulator activity	2/495	29/11440	0.359173	0.911796	0.844966	GWHPAMMO006814/GWHPAMMO027261	2
C. plumiforme	GO:0019887	protein kinase regulator activity	2/495	29/11440	0.359173	0.911796	0.844966	GWHPAMMO006814/GWHPAMMO027261	2
C. plumiforme	GO:0022838	NA	2/495	29/11440	0.359173	0.911796	0.844966	GWHPAMMO026775/GWHPAMMO028420	2
C. plumiforme	GO:0048232	male gamete generation	2/495	29/11440	0.359173	0.911796	0.844966	GWHPAMMO016956/GWHPAMMO016957	2
C. plumiforme	GO:1904680	peptide transmembrane transporter activity	2/495	29/11440	0.359173	0.911796	0.844966	GWHPAMMO024844/GWHPAMMO024845	2
C. plumiforme	GO:0009100	glycoprotein metabolic process	4/495	70/11440	0.359328	0.911796	0.844966	GWHPAMMO008860/GWHPAMMO025441/GWHPAMMO029388/GWHPAMMO029550	4
C. plumiforme	GO:0009856	pollination	6/495	113/11440	0.364044	0.911796	0.844966	GWHPAMMO003474/GWHPAMMO008429/GWHPAMMO010912/GWHPAMMO015231/GWHPAMMO016612/GWHPAMMO018056	6
C. plumiforme	GO:0044706	multi-multicellular organism process	6/495	113/11440	0.364044	0.911796	0.844966	GWHPAMMO003474/GWHPAMMO008429/GWHPAMMO010912/GWHPAMMO015231/GWHPAMMO016612/GWHPAMMO018056	6
C. plumiforme	GO:0140110	transcription regulator activity	12/495	244/11440	0.366261	0.911796	0.844966	GWHPAMMO005367/GWHPAMMO005961/GWHPAMMO008051/GWHPAMMO016981/GWHPAMMO017240/GWHPAMMO029388/GWHPAMMO029424/GWHPAMMO029462/GWHPAMMO029468/GWHPAMMO029472/GWHPAMMO029504/GWHPAMMO029565	12
C. plumiforme	GO:0060560	developmental growth involved in morphogenesis	7/495	135/11440	0.367438	0.911796	0.844966	GWHPAMMO001153/GWHPAMMO003474/GWHPAMMO012023/GWHPAMMO023598/GWHPAMMO025441/GWHPAMMO026467/GWHPAMMO028359	7
C. plumiforme	GO:0019751	polyol metabolic process	3/495	50/11440	0.368488	0.911796	0.844966	GWHPAMMO005449/GWHPAMMO006688/GWHPAMMO025823	3
C. plumiforme	GO:0044421	NA	3/495	50/11440	0.368488	0.911796	0.844966	GWHPAMMO010408/GWHPAMMO015675/GWHPAMMO017071	3
C. plumiforme	GO:0009156	ribonucleoside monophosphate biosynthetic process	4/495	71/11440	0.369266	0.911796	0.844966	GWHPAMMO001835/GWHPAMMO002049/GWHPAMMO004063/GWHPAMMO019001	4
C. plumiforme	GO:0032879	regulation of localization	6/495	114/11440	0.371837	0.911796	0.844966	GWHPAMMO002777/GWHPAMMO003474/GWHPAMMO007806/GWHPAMMO020716/GWHPAMMO026775/GWHPAMMO028420	6
C. plumiforme	GO:0003746	translation elongation factor activity	2/495	30/11440	0.374932	0.911796	0.844966	GWHPAMMO029878/GWHPAMMO029879	2
C. plumiforme	GO:0006221	pyrimidine nucleotide biosynthetic process	2/495	30/11440	0.374932	0.911796	0.844966	GWHPAMMO004063/GWHPAMMO004064	2
C. plumiforme	GO:0006817	phosphate ion transport	2/495	30/11440	0.374932	0.911796	0.844966	GWHPAMMO024673/GWHPAMMO029546	2
C. plumiforme	GO:0022604	regulation of cell morphogenesis	2/495	30/11440	0.374932	0.911796	0.844966	GWHPAMMO003474/GWHPAMMO023598	2
C. plumiforme	GO:0048586	regulation of long-day photoperiodism, flowering	2/495	30/11440	0.374932	0.911796	0.844966	GWHPAMMO017240/GWHPAMMO026340	2
C. plumiforme	GO:0048699	generation of neurons	2/495	30/11440	0.374932	0.911796	0.844966	GWHPAMMO007806/GWHPAMMO025441	2
C. plumiforme	GO:2000243	positive regulation of reproductive process	2/495	30/11440	0.374932	0.911796	0.844966	GWHPAMMO017240/GWHPAMMO026340	2
C. plumiforme	GO:0009123	nucleoside monophosphate metabolic process	5/495	93/11440	0.375916	0.911796	0.844966	GWHPAMMO001835/GWHPAMMO002049/GWHPAMMO004063/GWHPAMMO019001/GWHPAMMO028705	5
C. plumiforme	GO:0051188	NA	5/495	93/11440	0.375916	0.911796	0.844966	GWHPAMMO001835/GWHPAMMO002049/GWHPAMMO017200/GWHPAMMO017202/GWHPAMMO019001	5
C. plumiforme	GO:0005976	polysaccharide metabolic process	9/495	180/11440	0.37698	0.911796	0.844966	GWHPAMMO001153/GWHPAMMO001910/GWHPAMMO010408/GWHPAMMO010422/GWHPAMMO012034/GWHPAMMO017071/GWHPAMMO018056/GWHPAMMO023598/GWHPAMMO028359	9
C. plumiforme	GO:0046434	organophosphate catabolic process	4/495	72/11440	0.379193	0.911796	0.844966	GWHPAMMO001835/GWHPAMMO002049/GWHPAMMO019001/GWHPAMMO029548	4
C. plumiforme	GO:0015630	microtubule cytoskeleton	6/495	115/11440	0.379636	0.911796	0.844966	GWHPAMMO008373/GWHPAMMO009986/GWHPAMMO009991/GWHPAMMO012835/GWHPAMMO022903/GWHPAMMO024340	6
C. plumiforme	GO:0016054	organic acid catabolic process	5/495	94/11440	0.384592	0.911796	0.844966	GWHPAMMO018338/GWHPAMMO018339/GWHPAMMO023148/GWHPAMMO029510/GWHPAMMO029558	5
C. plumiforme	GO:0046395	carboxylic acid catabolic process	5/495	94/11440	0.384592	0.911796	0.844966	GWHPAMMO018338/GWHPAMMO018339/GWHPAMMO023148/GWHPAMMO029510/GWHPAMMO029558	5
C. plumiforme	GO:0000122	negative regulation of transcription by RNA polymerase II	1/495	11/11440	0.3854	0.911796	0.844966	GWHPAMMO005110	1
C. plumiforme	GO:0004332	fructose-bisphosphate aldolase activity	1/495	11/11440	0.3854	0.911796	0.844966	GWHPAMMO001835	1
C. plumiforme	GO:0005381	iron ion transmembrane transporter activity	1/495	11/11440	0.3854	0.911796	0.844966	GWHPAMMO026271	1
C. plumiforme	GO:0005384	manganese ion transmembrane transporter activity	1/495	11/11440	0.3854	0.911796	0.844966	GWHPAMMO026271	1
C. plumiforme	GO:0005788	endoplasmic reticulum lumen	1/495	11/11440	0.3854	0.911796	0.844966	GWHPAMMO028547	1
C. plumiforme	GO:0006222	UMP biosynthetic process	1/495	11/11440	0.3854	0.911796	0.844966	GWHPAMMO004063	1
C. plumiforme	GO:0006368	transcription elongation from RNA polymerase II promoter	1/495	11/11440	0.3854	0.911796	0.844966	GWHPAMMO014432	1
C. plumiforme	GO:0006465	signal peptide processing	1/495	11/11440	0.3854	0.911796	0.844966	GWHPAMMO027257	1
C. plumiforme	GO:0006469	negative regulation of protein kinase activity	1/495	11/11440	0.3854	0.911796	0.844966	GWHPAMMO005110	1
C. plumiforme	GO:0006535	cysteine biosynthetic process from serine	1/495	11/11440	0.3854	0.911796	0.844966	GWHPAMMO023841	1
C. plumiforme	GO:0006828	manganese ion transport	1/495	11/11440	0.3854	0.911796	0.844966	GWHPAMMO026271	1
C. plumiforme	GO:0009173	pyrimidine ribonucleoside monophosphate metabolic process	1/495	11/11440	0.3854	0.911796	0.844966	GWHPAMMO004063	1
C. plumiforme	GO:0009174	pyrimidine ribonucleoside monophosphate biosynthetic process	1/495	11/11440	0.3854	0.911796	0.844966	GWHPAMMO004063	1
C. plumiforme	GO:0009789	positive regulation of abscisic acid-activated signaling pathway	1/495	11/11440	0.3854	0.911796	0.844966	GWHPAMMO003474	1
C. plumiforme	GO:0009975	cyclase activity	1/495	11/11440	0.3854	0.911796	0.844966	GWHPAMMO008305	1
C. plumiforme	GO:0010268	brassinosteroid homeostasis	1/495	11/11440	0.3854	0.911796	0.844966	GWHPAMMO010570	1
C. plumiforme	GO:0010977	negative regulation of neuron projection development	1/495	11/11440	0.3854	0.911796	0.844966	GWHPAMMO025441	1
C. plumiforme	GO:0015179	L-amino acid transmembrane transporter activity	1/495	11/11440	0.3854	0.911796	0.844966	GWHPAMMO008153	1
C. plumiforme	GO:0015215	nucleotide transmembrane transporter activity	1/495	11/11440	0.3854	0.911796	0.844966	GWHPAMMO023138	1
C. plumiforme	GO:0016742	hydroxymethyl-, formyl- and related transferase activity	1/495	11/11440	0.3854	0.911796	0.844966	GWHPAMMO029403	1
C. plumiforme	GO:0017069	snRNA binding	1/495	11/11440	0.3854	0.911796	0.844966	GWHPAMMO008051	1
C. plumiforme	GO:0019750	chloroplast localization	1/495	11/11440	0.3854	0.911796	0.844966	GWHPAMMO020716	1
C. plumiforme	GO:0031345	negative regulation of cell projection organization	1/495	11/11440	0.3854	0.911796	0.844966	GWHPAMMO025441	1
C. plumiforme	GO:0032479	regulation of type I interferon production	1/495	11/11440	0.3854	0.911796	0.844966	GWHPAMMO019479	1
C. plumiforme	GO:0032606	type I interferon production	1/495	11/11440	0.3854	0.911796	0.844966	GWHPAMMO019479	1
C. plumiforme	GO:0033559	unsaturated fatty acid metabolic process	1/495	11/11440	0.3854	0.911796	0.844966	GWHPAMMO011785	1
C. plumiforme	GO:0033673	negative regulation of kinase activity	1/495	11/11440	0.3854	0.911796	0.844966	GWHPAMMO005110	1
C. plumiforme	GO:0034243	regulation of transcription elongation from RNA polymerase II promoter	1/495	11/11440	0.3854	0.911796	0.844966	GWHPAMMO014432	1
C. plumiforme	GO:0044463	NA	1/495	11/11440	0.3854	0.911796	0.844966	GWHPAMMO007806	1
C. plumiforme	GO:0045665	negative regulation of neuron differentiation	1/495	11/11440	0.3854	0.911796	0.844966	GWHPAMMO025441	1
C. plumiforme	GO:0046049	UMP metabolic process	1/495	11/11440	0.3854	0.911796	0.844966	GWHPAMMO004063	1
C. plumiforme	GO:0050768	negative regulation of neurogenesis	1/495	11/11440	0.3854	0.911796	0.844966	GWHPAMMO025441	1
C. plumiforme	GO:0051495	positive regulation of cytoskeleton organization	1/495	11/11440	0.3854	0.911796	0.844966	GWHPAMMO013457	1
C. plumiforme	GO:0051644	plastid localization	1/495	11/11440	0.3854	0.911796	0.844966	GWHPAMMO020716	1
C. plumiforme	GO:0055083	monovalent inorganic anion homeostasis	1/495	11/11440	0.3854	0.911796	0.844966	GWHPAMMO015770	1
C. plumiforme	GO:0070615	nucleosome-dependent ATPase activity	1/495	11/11440	0.3854	0.911796	0.844966	GWHPAMMO029741	1
C. plumiforme	GO:0071421	manganese ion transmembrane transport	1/495	11/11440	0.3854	0.911796	0.844966	GWHPAMMO026271	1
C. plumiforme	GO:0071484	cellular response to light intensity	1/495	11/11440	0.3854	0.911796	0.844966	GWHPAMMO015675	1
C. plumiforme	GO:0120038	NA	1/495	11/11440	0.3854	0.911796	0.844966	GWHPAMMO007806	1
C. plumiforme	GO:1901421	positive regulation of response to alcohol	1/495	11/11440	0.3854	0.911796	0.844966	GWHPAMMO003474	1
C. plumiforme	GO:1901679	nucleotide transmembrane transport	1/495	11/11440	0.3854	0.911796	0.844966	GWHPAMMO023138	1
C. plumiforme	GO:1902905	positive regulation of supramolecular fiber organization	1/495	11/11440	0.3854	0.911796	0.844966	GWHPAMMO013457	1
C. plumiforme	GO:1905959	positive regulation of cellular response to alcohol	1/495	11/11440	0.3854	0.911796	0.844966	GWHPAMMO003474	1
C. plumiforme	GO:0008092	cytoskeletal protein binding	6/495	116/11440	0.387437	0.911796	0.844966	GWHPAMMO009986/GWHPAMMO009991/GWHPAMMO012835/GWHPAMMO021416/GWHPAMMO024340/GWHPAMMO028038	6
C. plumiforme	GO:0006165	nucleoside diphosphate phosphorylation	4/495	73/11440	0.389106	0.911796	0.844966	GWHPAMMO001835/GWHPAMMO002049/GWHPAMMO019001/GWHPAMMO023292	4
C. plumiforme	GO:0009124	nucleoside monophosphate biosynthetic process	4/495	73/11440	0.389106	0.911796	0.844966	GWHPAMMO001835/GWHPAMMO002049/GWHPAMMO004063/GWHPAMMO019001	4
C. plumiforme	GO:0051094	positive regulation of developmental process	4/495	73/11440	0.389106	0.911796	0.844966	GWHPAMMO007806/GWHPAMMO017240/GWHPAMMO023598/GWHPAMMO026340	4
C. plumiforme	GO:0051603	proteolysis involved in cellular protein catabolic process	14/495	293/11440	0.390243	0.911796	0.844966	GWHPAMMO005099/GWHPAMMO005458/GWHPAMMO007533/GWHPAMMO007755/GWHPAMMO007873/GWHPAMMO010089/GWHPAMMO014432/GWHPAMMO019345/GWHPAMMO021913/GWHPAMMO026670/GWHPAMMO028229/GWHPAMMO028589/GWHPAMMO029550/GWHPAMMO029612	14
C. plumiforme	GO:0006400	tRNA modification	2/495	31/11440	0.390529	0.911796	0.844966	GWHPAMMO004412/GWHPAMMO019197	2
C. plumiforme	GO:0006865	amino acid transport	2/495	31/11440	0.390529	0.911796	0.844966	GWHPAMMO005490/GWHPAMMO008153	2
C. plumiforme	GO:0006935	chemotaxis	2/495	31/11440	0.390529	0.911796	0.844966	GWHPAMMO008429/GWHPAMMO016612	2
C. plumiforme	GO:0042330	taxis	2/495	31/11440	0.390529	0.911796	0.844966	GWHPAMMO008429/GWHPAMMO016612	2
C. plumiforme	GO:0051193	NA	2/495	31/11440	0.390529	0.911796	0.844966	GWHPAMMO017200/GWHPAMMO017202	2
C. plumiforme	GO:0120036	plasma membrane bounded cell projection organization	2/495	31/11440	0.390529	0.911796	0.844966	GWHPAMMO007806/GWHPAMMO025441	2
C. plumiforme	GO:0009308	amine metabolic process	3/495	52/11440	0.392241	0.911796	0.844966	GWHPAMMO004415/GWHPAMMO029491/GWHPAMMO029510	3
C. plumiforme	GO:0009312	oligosaccharide biosynthetic process	3/495	52/11440	0.392241	0.911796	0.844966	GWHPAMMO011510/GWHPAMMO022470/GWHPAMMO024201	3
C. plumiforme	GO:0044093	positive regulation of molecular function	5/495	95/11440	0.393262	0.911796	0.844966	GWHPAMMO005110/GWHPAMMO006814/GWHPAMMO011357/GWHPAMMO019479/GWHPAMMO027261	5
C. plumiforme	GO:0009908	flower development	8/495	161/11440	0.39605	0.911796	0.844966	GWHPAMMO005104/GWHPAMMO008305/GWHPAMMO017240/GWHPAMMO017297/GWHPAMMO018617/GWHPAMMO018621/GWHPAMMO023598/GWHPAMMO026381	8
C. plumiforme	GO:0015698	inorganic anion transport	4/495	74/11440	0.398996	0.911796	0.844966	GWHPAMMO024673/GWHPAMMO028420/GWHPAMMO029546/GWHPAMMO029986	4
C. plumiforme	GO:0006812	cation transport	21/495	452/11440	0.399886	0.911796	0.844966	GWHPAMMO002133/GWHPAMMO002776/GWHPAMMO002777/GWHPAMMO003474/GWHPAMMO008160/GWHPAMMO008488/GWHPAMMO008954/GWHPAMMO012641/GWHPAMMO013863/GWHPAMMO015770/GWHPAMMO016001/GWHPAMMO020578/GWHPAMMO020716/GWHPAMMO023984/GWHPAMMO026271/GWHPAMMO026775/GWHPAMMO029384/GWHPAMMO029407/GWHPAMMO029490/GWHPAMMO029546/GWHPAMMO029748	21
C. plumiforme	GO:0006119	oxidative phosphorylation	5/495	96/11440	0.401922	0.911796	0.844966	GWHPAMMO002776/GWHPAMMO012641/GWHPAMMO017910/GWHPAMMO021338/GWHPAMMO028705	5
C. plumiforme	GO:0016072	rRNA metabolic process	8/495	162/11440	0.402688	0.911796	0.844966	GWHPAMMO007808/GWHPAMMO008594/GWHPAMMO011957/GWHPAMMO013026/GWHPAMMO014231/GWHPAMMO018745/GWHPAMMO023238/GWHPAMMO027113	8
C. plumiforme	GO:0098656	anion transmembrane transport	6/495	118/11440	0.403035	0.911796	0.844966	GWHPAMMO005490/GWHPAMMO008153/GWHPAMMO020716/GWHPAMMO023138/GWHPAMMO024673/GWHPAMMO028420	6
C. plumiforme	GO:0044275	cellular carbohydrate catabolic process	3/495	53/11440	0.404035	0.911796	0.844966	GWHPAMMO010408/GWHPAMMO010422/GWHPAMMO017071	3
C. plumiforme	GO:0072525	pyridine-containing compound biosynthetic process	3/495	53/11440	0.404035	0.911796	0.844966	GWHPAMMO001835/GWHPAMMO002049/GWHPAMMO019001	3
C. plumiforme	GO:0000724	double-strand break repair via homologous recombination	2/495	32/11440	0.40595	0.911796	0.844966	GWHPAMMO011934/GWHPAMMO021200	2
C. plumiforme	GO:0000725	recombinational repair	2/495	32/11440	0.40595	0.911796	0.844966	GWHPAMMO011934/GWHPAMMO021200	2
C. plumiforme	GO:0006220	pyrimidine nucleotide metabolic process	2/495	32/11440	0.40595	0.911796	0.844966	GWHPAMMO004063/GWHPAMMO004064	2
C. plumiforme	GO:0010087	phloem or xylem histogenesis	2/495	32/11440	0.40595	0.911796	0.844966	GWHPAMMO011357/GWHPAMMO016355	2
C. plumiforme	GO:0051347	positive regulation of transferase activity	2/495	32/11440	0.40595	0.911796	0.844966	GWHPAMMO006814/GWHPAMMO027261	2
C. plumiforme	GO:0022613	ribonucleoprotein complex biogenesis	17/495	364/11440	0.408188	0.911796	0.844966	GWHPAMMO004371/GWHPAMMO007571/GWHPAMMO007808/GWHPAMMO008430/GWHPAMMO008594/GWHPAMMO011957/GWHPAMMO012988/GWHPAMMO013026/GWHPAMMO014231/GWHPAMMO018319/GWHPAMMO018745/GWHPAMMO023238/GWHPAMMO024362/GWHPAMMO025287/GWHPAMMO026820/GWHPAMMO027790/GWHPAMMO027931	17
C. plumiforme	GO:0016052	carbohydrate catabolic process	8/495	163/11440	0.409326	0.911796	0.844966	GWHPAMMO001835/GWHPAMMO002049/GWHPAMMO010408/GWHPAMMO010422/GWHPAMMO017071/GWHPAMMO019001/GWHPAMMO023292/GWHPAMMO027682	8
C. plumiforme	GO:0033218	amide binding	5/495	97/11440	0.410568	0.911796	0.844966	GWHPAMMO020804/GWHPAMMO020852/GWHPAMMO027296/GWHPAMMO029458/GWHPAMMO029462	5
C. plumiforme	GO:0051287	NAD binding	5/495	97/11440	0.410568	0.911796	0.844966	GWHPAMMO025308/GWHPAMMO029430/GWHPAMMO029548/GWHPAMMO029564/GWHPAMMO029569	5
C. plumiforme	GO:0000792	heterochromatin	1/495	12/11440	0.412019	0.911796	0.844966	GWHPAMMO026417	1
C. plumiforme	GO:0001816	cytokine production	1/495	12/11440	0.412019	0.911796	0.844966	GWHPAMMO019479	1
C. plumiforme	GO:0001817	regulation of cytokine production	1/495	12/11440	0.412019	0.911796	0.844966	GWHPAMMO019479	1
C. plumiforme	GO:0001819	positive regulation of cytokine production	1/495	12/11440	0.412019	0.911796	0.844966	GWHPAMMO019479	1
C. plumiforme	GO:0001933	negative regulation of protein phosphorylation	1/495	12/11440	0.412019	0.911796	0.844966	GWHPAMMO005110	1
C. plumiforme	GO:0002213	defense response to insect	1/495	12/11440	0.412019	0.911796	0.844966	GWHPAMMO008305	1
C. plumiforme	GO:0002697	regulation of immune effector process	1/495	12/11440	0.412019	0.911796	0.844966	GWHPAMMO002049	1
C. plumiforme	GO:0004402	histone acetyltransferase activity	1/495	12/11440	0.412019	0.911796	0.844966	GWHPAMMO005023	1
C. plumiforme	GO:0006879	cellular iron ion homeostasis	1/495	12/11440	0.412019	0.911796	0.844966	GWHPAMMO026271	1
C. plumiforme	GO:0008285	negative regulation of cell population proliferation	1/495	12/11440	0.412019	0.911796	0.844966	GWHPAMMO005110	1
C. plumiforme	GO:0009129	pyrimidine nucleoside monophosphate metabolic process	1/495	12/11440	0.412019	0.911796	0.844966	GWHPAMMO004063	1
C. plumiforme	GO:0009130	pyrimidine nucleoside monophosphate biosynthetic process	1/495	12/11440	0.412019	0.911796	0.844966	GWHPAMMO004063	1
C. plumiforme	GO:0009690	cytokinin metabolic process	1/495	12/11440	0.412019	0.911796	0.844966	GWHPAMMO004415	1
C. plumiforme	GO:0010563	negative regulation of phosphorus metabolic process	1/495	12/11440	0.412019	0.911796	0.844966	GWHPAMMO005110	1
C. plumiforme	GO:0016703	oxidoreductase activity, acting on single donors with incorporation of molecular oxygen, incorporation of one atom of oxygen (internal monooxygenases or internal mixed function oxidases)	1/495	12/11440	0.412019	0.911796	0.844966	GWHPAMMO029471	1
C. plumiforme	GO:0017001	antibiotic catabolic process	1/495	12/11440	0.412019	0.911796	0.844966	GWHPAMMO029491	1
C. plumiforme	GO:0031386	protein tag	1/495	12/11440	0.412019	0.911796	0.844966	GWHPAMMO029828	1
C. plumiforme	GO:0032388	positive regulation of intracellular transport	1/495	12/11440	0.412019	0.911796	0.844966	GWHPAMMO007806	1
C. plumiforme	GO:0032786	positive regulation of DNA-templated transcription, elongation	1/495	12/11440	0.412019	0.911796	0.844966	GWHPAMMO014432	1
C. plumiforme	GO:0032958	inositol phosphate biosynthetic process	1/495	12/11440	0.412019	0.911796	0.844966	GWHPAMMO005449	1
C. plumiforme	GO:0034330	cell junction organization	1/495	12/11440	0.412019	0.911796	0.844966	GWHPAMMO005110	1
C. plumiforme	GO:0042326	negative regulation of phosphorylation	1/495	12/11440	0.412019	0.911796	0.844966	GWHPAMMO005110	1
C. plumiforme	GO:0042910	xenobiotic transmembrane transporter activity	1/495	12/11440	0.412019	0.911796	0.844966	GWHPAMMO002515	1
C. plumiforme	GO:0043410	positive regulation of MAPK cascade	1/495	12/11440	0.412019	0.911796	0.844966	GWHPAMMO019479	1
C. plumiforme	GO:0045936	negative regulation of phosphate metabolic process	1/495	12/11440	0.412019	0.911796	0.844966	GWHPAMMO005110	1
C. plumiforme	GO:0048024	regulation of mRNA splicing, via spliceosome	1/495	12/11440	0.412019	0.911796	0.844966	GWHPAMMO015723	1
C. plumiforme	GO:0051139	metal ion:proton antiporter activity	1/495	12/11440	0.412019	0.911796	0.844966	GWHPAMMO015770	1
C. plumiforme	GO:0051348	negative regulation of transferase activity	1/495	12/11440	0.412019	0.911796	0.844966	GWHPAMMO005110	1
C. plumiforme	GO:0061733	peptide-lysine-N-acetyltransferase activity	1/495	12/11440	0.412019	0.911796	0.844966	GWHPAMMO005023	1
C. plumiforme	GO:0071004	U2-type prespliceosome	1/495	12/11440	0.412019	0.911796	0.844966	GWHPAMMO013057	1
C. plumiforme	GO:0072530	purine-containing compound transmembrane transport	1/495	12/11440	0.412019	0.911796	0.844966	GWHPAMMO023138	1
C. plumiforme	GO:0080092	regulation of pollen tube growth	1/495	12/11440	0.412019	0.911796	0.844966	GWHPAMMO003474	1
C. plumiforme	GO:0090092	regulation of transmembrane receptor protein serine/threonine kinase signaling pathway	1/495	12/11440	0.412019	0.911796	0.844966	GWHPAMMO008051	1
C. plumiforme	GO:1901654	response to ketone	1/495	12/11440	0.412019	0.911796	0.844966	GWHPAMMO023598	1
C. plumiforme	GO:1901682	sulfur compound transmembrane transporter activity	1/495	12/11440	0.412019	0.911796	0.844966	GWHPAMMO023138	1
C. plumiforme	GO:1902652	secondary alcohol metabolic process	1/495	12/11440	0.412019	0.911796	0.844966	GWHPAMMO025308	1
C. plumiforme	GO:2000024	regulation of leaf development	1/495	12/11440	0.412019	0.911796	0.844966	GWHPAMMO023598	1
C. plumiforme	GO:0006643	membrane lipid metabolic process	3/495	54/11440	0.415761	0.914253	0.847243	GWHPAMMO006688/GWHPAMMO017150/GWHPAMMO025823	3
C. plumiforme	GO:0040011	locomotion	3/495	54/11440	0.415761	0.914253	0.847243	GWHPAMMO008429/GWHPAMMO013457/GWHPAMMO016612	3
C. plumiforme	GO:0070069	cytochrome complex	4/495	76/11440	0.418689	0.914253	0.847243	GWHPAMMO000759/GWHPAMMO012641/GWHPAMMO021338/GWHPAMMO023477	4
C. plumiforme	GO:0071407	cellular response to organic cyclic compound	4/495	76/11440	0.418689	0.914253	0.847243	GWHPAMMO012166/GWHPAMMO016956/GWHPAMMO016957/GWHPAMMO020804	4
C. plumiforme	GO:0032103	positive regulation of response to external stimulus	2/495	33/11440	0.42118	0.914253	0.847243	GWHPAMMO008305/GWHPAMMO016844	2
C. plumiforme	GO:0044257	cellular protein catabolic process	14/495	300/11440	0.424676	0.914253	0.847243	GWHPAMMO005099/GWHPAMMO005458/GWHPAMMO007533/GWHPAMMO007755/GWHPAMMO007873/GWHPAMMO010089/GWHPAMMO014432/GWHPAMMO019345/GWHPAMMO021913/GWHPAMMO026670/GWHPAMMO028229/GWHPAMMO028589/GWHPAMMO029550/GWHPAMMO029612	14
C. plumiforme	GO:0015103	inorganic anion transmembrane transporter activity	3/495	55/11440	0.427412	0.914253	0.847243	GWHPAMMO024673/GWHPAMMO028420/GWHPAMMO029986	3
C. plumiforme	GO:0031334	positive regulation of protein-containing complex assembly	3/495	55/11440	0.427412	0.914253	0.847243	GWHPAMMO013457/GWHPAMMO019479/GWHPAMMO021913	3
C. plumiforme	GO:0060589	nucleoside-triphosphatase regulator activity	3/495	55/11440	0.427412	0.914253	0.847243	GWHPAMMO001153/GWHPAMMO005110/GWHPAMMO011357	3
C. plumiforme	GO:0090150	establishment of protein localization to membrane	3/495	55/11440	0.427412	0.914253	0.847243	GWHPAMMO013344/GWHPAMMO024844/GWHPAMMO024845	3
C. plumiforme	GO:0046939	nucleotide phosphorylation	4/495	77/11440	0.428481	0.914253	0.847243	GWHPAMMO001835/GWHPAMMO002049/GWHPAMMO019001/GWHPAMMO023292	4
C. plumiforme	GO:0040007	growth	12/495	257/11440	0.435482	0.914253	0.847243	GWHPAMMO001153/GWHPAMMO003474/GWHPAMMO008305/GWHPAMMO012023/GWHPAMMO017200/GWHPAMMO017202/GWHPAMMO023598/GWHPAMMO024211/GWHPAMMO025441/GWHPAMMO026467/GWHPAMMO028359/GWHPAMMO028547	12
C. plumiforme	GO:0004553	hydrolase activity, hydrolyzing O-glycosyl compounds	8/495	167/11440	0.435844	0.914253	0.847243	GWHPAMMO003060/GWHPAMMO006688/GWHPAMMO010408/GWHPAMMO010422/GWHPAMMO016844/GWHPAMMO017071/GWHPAMMO019434/GWHPAMMO025823	8
C. plumiforme	GO:0048468	cell development	8/495	167/11440	0.435844	0.914253	0.847243	GWHPAMMO001153/GWHPAMMO003474/GWHPAMMO007806/GWHPAMMO012023/GWHPAMMO013457/GWHPAMMO015231/GWHPAMMO025441/GWHPAMMO028359	8
C. plumiforme	GO:0022836	gated channel activity	2/495	34/11440	0.436207	0.914253	0.847243	GWHPAMMO026775/GWHPAMMO028420	2
C. plumiforme	GO:0030030	cell projection organization	2/495	34/11440	0.436207	0.914253	0.847243	GWHPAMMO007806/GWHPAMMO025441	2
C. plumiforme	GO:0042887	amide transmembrane transporter activity	2/495	34/11440	0.436207	0.914253	0.847243	GWHPAMMO024844/GWHPAMMO024845	2
C. plumiforme	GO:0051345	positive regulation of hydrolase activity	2/495	34/11440	0.436207	0.914253	0.847243	GWHPAMMO005110/GWHPAMMO011357	2
C. plumiforme	GO:0080008	Cul4-RING E3 ubiquitin ligase complex	2/495	34/11440	0.436207	0.914253	0.847243	GWHPAMMO004016/GWHPAMMO015723	2
C. plumiforme	GO:0002683	negative regulation of immune system process	1/495	13/11440	0.437487	0.914253	0.847243	GWHPAMMO005110	1
C. plumiforme	GO:0009768	photosynthesis, light harvesting in photosystem I	1/495	13/11440	0.437487	0.914253	0.847243	GWHPAMMO011516	1
C. plumiforme	GO:0009955	adaxial/abaxial pattern specification	1/495	13/11440	0.437487	0.914253	0.847243	GWHPAMMO023598	1
C. plumiforme	GO:0010193	response to ozone	1/495	13/11440	0.437487	0.914253	0.847243	GWHPAMMO015675	1
C. plumiforme	GO:0010721	negative regulation of cell development	1/495	13/11440	0.437487	0.914253	0.847243	GWHPAMMO025441	1
C. plumiforme	GO:0015865	purine nucleotide transport	1/495	13/11440	0.437487	0.914253	0.847243	GWHPAMMO023138	1
C. plumiforme	GO:0015868	purine ribonucleotide transport	1/495	13/11440	0.437487	0.914253	0.847243	GWHPAMMO023138	1
C. plumiforme	GO:0019344	cysteine biosynthetic process	1/495	13/11440	0.437487	0.914253	0.847243	GWHPAMMO023841	1
C. plumiforme	GO:0030126	COPI vesicle coat	1/495	13/11440	0.437487	0.914253	0.847243	GWHPAMMO014737	1
C. plumiforme	GO:0030137	COPI-coated vesicle	1/495	13/11440	0.437487	0.914253	0.847243	GWHPAMMO014737	1
C. plumiforme	GO:0030663	COPI-coated vesicle membrane	1/495	13/11440	0.437487	0.914253	0.847243	GWHPAMMO014737	1
C. plumiforme	GO:0031408	oxylipin biosynthetic process	1/495	13/11440	0.437487	0.914253	0.847243	GWHPAMMO012111	1
C. plumiforme	GO:0031409	pigment binding	1/495	13/11440	0.437487	0.914253	0.847243	GWHPAMMO011516	1
C. plumiforme	GO:0034212	peptide N-acetyltransferase activity	1/495	13/11440	0.437487	0.914253	0.847243	GWHPAMMO005023	1
C. plumiforme	GO:0034755	iron ion transmembrane transport	1/495	13/11440	0.437487	0.914253	0.847243	GWHPAMMO026271	1
C. plumiforme	GO:0043408	regulation of MAPK cascade	1/495	13/11440	0.437487	0.914253	0.847243	GWHPAMMO019479	1
C. plumiforme	GO:0044839	cell cycle G2/M phase transition	1/495	13/11440	0.437487	0.914253	0.847243	GWHPAMMO030180	1
C. plumiforme	GO:0045597	positive regulation of cell differentiation	1/495	13/11440	0.437487	0.914253	0.847243	GWHPAMMO007806	1
C. plumiforme	GO:0046365	monosaccharide catabolic process	1/495	13/11440	0.437487	0.914253	0.847243	GWHPAMMO027682	1
C. plumiforme	GO:0046653	tetrahydrofolate metabolic process	1/495	13/11440	0.437487	0.914253	0.847243	GWHPAMMO017080	1
C. plumiforme	GO:0048029	monosaccharide binding	1/495	13/11440	0.437487	0.914253	0.847243	GWHPAMMO002147	1
C. plumiforme	GO:0051091	positive regulation of DNA-binding transcription factor activity	1/495	13/11440	0.437487	0.914253	0.847243	GWHPAMMO019479	1
C. plumiforme	GO:0051262	protein tetramerization	1/495	13/11440	0.437487	0.914253	0.847243	GWHPAMMO026775	1
C. plumiforme	GO:0051503	adenine nucleotide transport	1/495	13/11440	0.437487	0.914253	0.847243	GWHPAMMO023138	1
C. plumiforme	GO:0051961	negative regulation of nervous system development	1/495	13/11440	0.437487	0.914253	0.847243	GWHPAMMO025441	1
C. plumiforme	GO:0055075	potassium ion homeostasis	1/495	13/11440	0.437487	0.914253	0.847243	GWHPAMMO018753	1
C. plumiforme	GO:0071010	prespliceosome	1/495	13/11440	0.437487	0.914253	0.847243	GWHPAMMO013057	1
C. plumiforme	GO:1901988	negative regulation of cell cycle phase transition	1/495	13/11440	0.437487	0.914253	0.847243	GWHPAMMO000531	1
C. plumiforme	GO:0006260	DNA replication	4/495	78/11440	0.438229	0.914253	0.847243	GWHPAMMO005110/GWHPAMMO021656/GWHPAMMO029524/GWHPAMMO029734	4
C. plumiforme	GO:0005746	mitochondrial respirasome	3/495	56/11440	0.438981	0.914253	0.847243	GWHPAMMO012641/GWHPAMMO021338/GWHPAMMO023477	3
C. plumiforme	GO:0010053	root epidermal cell differentiation	3/495	56/11440	0.438981	0.914253	0.847243	GWHPAMMO001153/GWHPAMMO012023/GWHPAMMO028359	3
C. plumiforme	GO:0045595	regulation of cell differentiation	3/495	56/11440	0.438981	0.914253	0.847243	GWHPAMMO003474/GWHPAMMO007806/GWHPAMMO025441	3
C. plumiforme	GO:0046527	glucosyltransferase activity	3/495	56/11440	0.438981	0.914253	0.847243	GWHPAMMO001153/GWHPAMMO018056/GWHPAMMO028359	3
C. plumiforme	GO:0043492	ATPase activity, coupled to movement of substances	6/495	123/11440	0.441863	0.914262	0.847252	GWHPAMMO008954/GWHPAMMO016001/GWHPAMMO018753/GWHPAMMO020578/GWHPAMMO030199/GWHPAMMO030200	6
C. plumiforme	GO:0090567	reproductive shoot system development	8/495	168/11440	0.442456	0.914262	0.847252	GWHPAMMO005104/GWHPAMMO008305/GWHPAMMO017240/GWHPAMMO017297/GWHPAMMO018617/GWHPAMMO018621/GWHPAMMO023598/GWHPAMMO026381	8
C. plumiforme	GO:0010038	response to metal ion	16/495	350/11440	0.447153	0.914262	0.847252	GWHPAMMO001495/GWHPAMMO001835/GWHPAMMO002049/GWHPAMMO004233/GWHPAMMO005757/GWHPAMMO007584/GWHPAMMO008305/GWHPAMMO015675/GWHPAMMO015770/GWHPAMMO016844/GWHPAMMO021416/GWHPAMMO023598/GWHPAMMO026271/GWHPAMMO028038/GWHPAMMO028547/GWHPAMMO028863	16
C. plumiforme	GO:0030170	pyridoxal phosphate binding	4/495	79/11440	0.44793	0.914262	0.847252	GWHPAMMO018338/GWHPAMMO018339/GWHPAMMO023148/GWHPAMMO029566	4
C. plumiforme	GO:0048588	developmental cell growth	4/495	79/11440	0.44793	0.914262	0.847252	GWHPAMMO001153/GWHPAMMO003474/GWHPAMMO012023/GWHPAMMO028359	4
C. plumiforme	GO:0070279	vitamin B6 binding	4/495	79/11440	0.44793	0.914262	0.847252	GWHPAMMO018338/GWHPAMMO018339/GWHPAMMO023148/GWHPAMMO029566	4
C. plumiforme	GO:1905368	peptidase complex	6/495	124/11440	0.449577	0.914262	0.847252	GWHPAMMO005458/GWHPAMMO007533/GWHPAMMO007677/GWHPAMMO017297/GWHPAMMO021913/GWHPAMMO027257	6
C. plumiforme	GO:0006511	ubiquitin-dependent protein catabolic process	11/495	237/11440	0.449776	0.914262	0.847252	GWHPAMMO005099/GWHPAMMO007755/GWHPAMMO007873/GWHPAMMO010089/GWHPAMMO014432/GWHPAMMO019345/GWHPAMMO021913/GWHPAMMO026670/GWHPAMMO028229/GWHPAMMO028589/GWHPAMMO029612	11
C. plumiforme	GO:0007346	regulation of mitotic cell cycle	3/495	57/11440	0.450459	0.914262	0.847252	GWHPAMMO000531/GWHPAMMO005961/GWHPAMMO018057	3
C. plumiforme	GO:0000097	sulfur amino acid biosynthetic process	2/495	35/11440	0.451021	0.914262	0.847252	GWHPAMMO016355/GWHPAMMO023841	2
C. plumiforme	GO:0000413	protein peptidyl-prolyl isomerization	2/495	35/11440	0.451021	0.914262	0.847252	GWHPAMMO020852/GWHPAMMO027296	2
C. plumiforme	GO:0009067	aspartate family amino acid biosynthetic process	2/495	35/11440	0.451021	0.914262	0.847252	GWHPAMMO016355/GWHPAMMO029443	2
C. plumiforme	GO:0010051	xylem and phloem pattern formation	2/495	35/11440	0.451021	0.914262	0.847252	GWHPAMMO011357/GWHPAMMO012034	2
C. plumiforme	GO:0051656	establishment of organelle localization	2/495	35/11440	0.451021	0.914262	0.847252	GWHPAMMO007808/GWHPAMMO020716	2
C. plumiforme	GO:0060284	regulation of cell development	2/495	35/11440	0.451021	0.914262	0.847252	GWHPAMMO003474/GWHPAMMO025441	2
C. plumiforme	GO:0090174	organelle membrane fusion	2/495	35/11440	0.451021	0.914262	0.847252	GWHPAMMO014902/GWHPAMMO015231	2
C. plumiforme	GO:0048316	seed development	12/495	261/11440	0.456807	0.914262	0.847252	GWHPAMMO005757/GWHPAMMO007808/GWHPAMMO008429/GWHPAMMO009976/GWHPAMMO012023/GWHPAMMO012034/GWHPAMMO012940/GWHPAMMO016612/GWHPAMMO020578/GWHPAMMO023598/GWHPAMMO026467/GWHPAMMO028589	12
C. plumiforme	GO:0043085	positive regulation of catalytic activity	4/495	80/11440	0.457577	0.914262	0.847252	GWHPAMMO005110/GWHPAMMO006814/GWHPAMMO011357/GWHPAMMO027261	4
C. plumiforme	GO:0048831	regulation of shoot system development	4/495	80/11440	0.457577	0.914262	0.847252	GWHPAMMO017240/GWHPAMMO018617/GWHPAMMO018621/GWHPAMMO023598	4
C. plumiforme	GO:0019941	modification-dependent protein catabolic process	11/495	239/11440	0.460913	0.914262	0.847252	GWHPAMMO005099/GWHPAMMO007755/GWHPAMMO007873/GWHPAMMO010089/GWHPAMMO014432/GWHPAMMO019345/GWHPAMMO021913/GWHPAMMO026670/GWHPAMMO028229/GWHPAMMO028589/GWHPAMMO029612	11
C. plumiforme	GO:0009060	aerobic respiration	3/495	58/11440	0.461841	0.914262	0.847252	GWHPAMMO012641/GWHPAMMO014823/GWHPAMMO025308	3
C. plumiforme	GO:0009127	purine nucleoside monophosphate biosynthetic process	3/495	58/11440	0.461841	0.914262	0.847252	GWHPAMMO001835/GWHPAMMO002049/GWHPAMMO019001	3
C. plumiforme	GO:0009168	purine ribonucleoside monophosphate biosynthetic process	3/495	58/11440	0.461841	0.914262	0.847252	GWHPAMMO001835/GWHPAMMO002049/GWHPAMMO019001	3
C. plumiforme	GO:0000460	maturation of 5.8S rRNA	1/495	14/11440	0.461854	0.914262	0.847252	GWHPAMMO007808	1
C. plumiforme	GO:0002183	cytoplasmic translational initiation	1/495	14/11440	0.461854	0.914262	0.847252	GWHPAMMO008430	1
C. plumiforme	GO:0002520	immune system development	1/495	14/11440	0.461854	0.914262	0.847252	GWHPAMMO005110	1
C. plumiforme	GO:0003727	single-stranded RNA binding	1/495	14/11440	0.461854	0.914262	0.847252	GWHPAMMO008051	1
C. plumiforme	GO:0005852	eukaryotic translation initiation factor 3 complex	1/495	14/11440	0.461854	0.914262	0.847252	GWHPAMMO017297	1
C. plumiforme	GO:0005929	cilium	1/495	14/11440	0.461854	0.914262	0.847252	GWHPAMMO007806	1
C. plumiforme	GO:0006586	indolalkylamine metabolic process	1/495	14/11440	0.461854	0.914262	0.847252	GWHPAMMO029510	1
C. plumiforme	GO:0008184	glycogen phosphorylase activity	1/495	14/11440	0.461854	0.914262	0.847252	GWHPAMMO001707	1
C. plumiforme	GO:0008308	voltage-gated anion channel activity	1/495	14/11440	0.461854	0.914262	0.847252	GWHPAMMO028420	1
C. plumiforme	GO:0009554	megasporogenesis	1/495	14/11440	0.461854	0.914262	0.847252	GWHPAMMO028863	1
C. plumiforme	GO:0009559	embryo sac central cell differentiation	1/495	14/11440	0.461854	0.914262	0.847252	GWHPAMMO015231	1
C. plumiforme	GO:0009798	axis specification	1/495	14/11440	0.461854	0.914262	0.847252	GWHPAMMO023598	1
C. plumiforme	GO:0015605	organophosphate ester transmembrane transporter activity	1/495	14/11440	0.461854	0.914262	0.847252	GWHPAMMO023138	1
C. plumiforme	GO:0016131	brassinosteroid metabolic process	1/495	14/11440	0.461854	0.914262	0.847252	GWHPAMMO010570	1
C. plumiforme	GO:0016132	brassinosteroid biosynthetic process	1/495	14/11440	0.461854	0.914262	0.847252	GWHPAMMO010570	1
C. plumiforme	GO:0016925	protein sumoylation	1/495	14/11440	0.461854	0.914262	0.847252	GWHPAMMO029828	1
C. plumiforme	GO:0032543	mitochondrial translation	1/495	14/11440	0.461854	0.914262	0.847252	GWHPAMMO009746	1
C. plumiforme	GO:0034308	primary alcohol metabolic process	1/495	14/11440	0.461854	0.914262	0.847252	GWHPAMMO028705	1
C. plumiforme	GO:0046348	amino sugar catabolic process	1/495	14/11440	0.461854	0.914262	0.847252	GWHPAMMO029558	1
C. plumiforme	GO:0072348	sulfur compound transport	1/495	14/11440	0.461854	0.914262	0.847252	GWHPAMMO023138	1
C. plumiforme	GO:0072488	ammonium transmembrane transport	1/495	14/11440	0.461854	0.914262	0.847252	GWHPAMMO008160	1
C. plumiforme	GO:0120178	steroid hormone biosynthetic process	1/495	14/11440	0.461854	0.914262	0.847252	GWHPAMMO010570	1
C. plumiforme	GO:1903034	regulation of response to wounding	1/495	14/11440	0.461854	0.914262	0.847252	GWHPAMMO025441	1
C. plumiforme	GO:0020037	heme binding	14/495	308/11440	0.464062	0.915784	0.848662	GWHPAMMO010570/GWHPAMMO017910/GWHPAMMO018033/GWHPAMMO027572/GWHPAMMO029395/GWHPAMMO029398/GWHPAMMO029424/GWHPAMMO029430/GWHPAMMO029485/GWHPAMMO029490/GWHPAMMO029502/GWHPAMMO029577/GWHPAMMO029744/GWHPAMMO029746	14
C. plumiforme	GO:0016410	N-acyltransferase activity	2/495	36/11440	0.465611	0.915784	0.848662	GWHPAMMO005023/GWHPAMMO029390	2
C. plumiforme	GO:0022008	neurogenesis	2/495	36/11440	0.465611	0.915784	0.848662	GWHPAMMO007806/GWHPAMMO025441	2
C. plumiforme	GO:0022412	cellular process involved in reproduction in multicellular organism	2/495	36/11440	0.465611	0.915784	0.848662	GWHPAMMO016956/GWHPAMMO016957	2
C. plumiforme	GO:0046467	membrane lipid biosynthetic process	2/495	36/11440	0.465611	0.915784	0.848662	GWHPAMMO006688/GWHPAMMO025823	2
C. plumiforme	GO:0071805	potassium ion transmembrane transport	2/495	36/11440	0.465611	0.915784	0.848662	GWHPAMMO003474/GWHPAMMO008488	2
C. plumiforme	GO:0055082	cellular chemical homeostasis	4/495	81/11440	0.467167	0.917864	0.850589	GWHPAMMO002133/GWHPAMMO015770/GWHPAMMO018753/GWHPAMMO026271	4
C. plumiforme	GO:0006310	DNA recombination	5/495	104/11440	0.470394	0.917926	0.850646	GWHPAMMO011934/GWHPAMMO021200/GWHPAMMO029406/GWHPAMMO029746/GWHPAMMO029878	5
C. plumiforme	GO:0042493	response to drug	10/495	218/11440	0.471149	0.917926	0.850646	GWHPAMMO002515/GWHPAMMO008305/GWHPAMMO011785/GWHPAMMO015675/GWHPAMMO016844/GWHPAMMO016956/GWHPAMMO016957/GWHPAMMO020804/GWHPAMMO023598/GWHPAMMO028668	10
C. plumiforme	GO:0008509	anion transmembrane transporter activity	6/495	127/11440	0.472571	0.917926	0.850646	GWHPAMMO005490/GWHPAMMO008153/GWHPAMMO023138/GWHPAMMO024673/GWHPAMMO028420/GWHPAMMO029986	6
C. plumiforme	GO:0009624	response to nematode	3/495	59/11440	0.473119	0.917926	0.850646	GWHPAMMO002515/GWHPAMMO015770/GWHPAMMO023598	3
C. plumiforme	GO:0001558	regulation of cell growth	2/495	37/11440	0.479969	0.917926	0.850646	GWHPAMMO003474/GWHPAMMO023598	2
C. plumiforme	GO:0007276	gamete generation	2/495	37/11440	0.479969	0.917926	0.850646	GWHPAMMO016956/GWHPAMMO016957	2
C. plumiforme	GO:0019901	protein kinase binding	2/495	37/11440	0.479969	0.917926	0.850646	GWHPAMMO005110/GWHPAMMO028180	2
C. plumiforme	GO:0044106	cellular amine metabolic process	2/495	37/11440	0.479969	0.917926	0.850646	GWHPAMMO029491/GWHPAMMO029510	2
C. plumiforme	GO:0098687	chromosomal region	2/495	37/11440	0.479969	0.917926	0.850646	GWHPAMMO008373/GWHPAMMO026417	2
C. plumiforme	GO:0140013	meiotic nuclear division	2/495	37/11440	0.479969	0.917926	0.850646	GWHPAMMO016956/GWHPAMMO016957	2
C. plumiforme	GO:1902531	regulation of intracellular signal transduction	2/495	37/11440	0.479969	0.917926	0.850646	GWHPAMMO005110/GWHPAMMO019479	2
C. plumiforme	GO:0015405	NA	6/495	128/11440	0.480178	0.917926	0.850646	GWHPAMMO008954/GWHPAMMO016001/GWHPAMMO018753/GWHPAMMO020578/GWHPAMMO030199/GWHPAMMO030200	6
C. plumiforme	GO:1901615	organic hydroxy compound metabolic process	8/495	174/11440	0.481845	0.917926	0.850646	GWHPAMMO005449/GWHPAMMO006688/GWHPAMMO010570/GWHPAMMO011785/GWHPAMMO025308/GWHPAMMO025823/GWHPAMMO027065/GWHPAMMO028705	8
C. plumiforme	GO:0042802	identical protein binding	10/495	220/11440	0.482773	0.917926	0.850646	GWHPAMMO004425/GWHPAMMO004503/GWHPAMMO008051/GWHPAMMO010544/GWHPAMMO012902/GWHPAMMO013457/GWHPAMMO013756/GWHPAMMO017240/GWHPAMMO020716/GWHPAMMO028668	10
C. plumiforme	GO:0010941	regulation of cell death	3/495	60/11440	0.484289	0.917926	0.850646	GWHPAMMO005110/GWHPAMMO017150/GWHPAMMO028668	3
C. plumiforme	GO:0034599	cellular response to oxidative stress	3/495	60/11440	0.484289	0.917926	0.850646	GWHPAMMO015675/GWHPAMMO016844/GWHPAMMO028668	3
C. plumiforme	GO:0000794	condensed nuclear chromosome	1/495	15/11440	0.485168	0.917926	0.850646	GWHPAMMO008373	1
C. plumiforme	GO:0002832	negative regulation of response to biotic stimulus	1/495	15/11440	0.485168	0.917926	0.850646	GWHPAMMO005110	1
C. plumiforme	GO:0004645	1,4-alpha-oligoglucan phosphorylase activity	1/495	15/11440	0.485168	0.917926	0.850646	GWHPAMMO001707	1
C. plumiforme	GO:0006613	cotranslational protein targeting to membrane	1/495	15/11440	0.485168	0.917926	0.850646	GWHPAMMO013344	1
C. plumiforme	GO:0006614	SRP-dependent cotranslational protein targeting to membrane	1/495	15/11440	0.485168	0.917926	0.850646	GWHPAMMO013344	1
C. plumiforme	GO:0006760	folic acid-containing compound metabolic process	1/495	15/11440	0.485168	0.917926	0.850646	GWHPAMMO017080	1
C. plumiforme	GO:0006862	nucleotide transport	1/495	15/11440	0.485168	0.917926	0.850646	GWHPAMMO023138	1
C. plumiforme	GO:0009082	branched-chain amino acid biosynthetic process	1/495	15/11440	0.485168	0.917926	0.850646	GWHPAMMO029441	1
C. plumiforme	GO:0009543	chloroplast thylakoid lumen	1/495	15/11440	0.485168	0.917926	0.850646	GWHPAMMO010688	1
C. plumiforme	GO:0010152	pollen maturation	1/495	15/11440	0.485168	0.917926	0.850646	GWHPAMMO028038	1
C. plumiforme	GO:0015081	sodium ion transmembrane transporter activity	1/495	15/11440	0.485168	0.917926	0.850646	GWHPAMMO013863	1
C. plumiforme	GO:0016128	phytosteroid metabolic process	1/495	15/11440	0.485168	0.917926	0.850646	GWHPAMMO010570	1
C. plumiforme	GO:0016129	phytosteroid biosynthetic process	1/495	15/11440	0.485168	0.917926	0.850646	GWHPAMMO010570	1
C. plumiforme	GO:0017148	negative regulation of translation	1/495	15/11440	0.485168	0.917926	0.850646	GWHPAMMO017297	1
C. plumiforme	GO:0030307	positive regulation of cell growth	1/495	15/11440	0.485168	0.917926	0.850646	GWHPAMMO023598	1
C. plumiforme	GO:0030522	intracellular receptor signaling pathway	1/495	15/11440	0.485168	0.917926	0.850646	GWHPAMMO020716	1
C. plumiforme	GO:0035725	sodium ion transmembrane transport	1/495	15/11440	0.485168	0.917926	0.850646	GWHPAMMO013863	1
C. plumiforme	GO:0046834	lipid phosphorylation	1/495	15/11440	0.485168	0.917926	0.850646	GWHPAMMO017150	1
C. plumiforme	GO:0070592	cell wall polysaccharide biosynthetic process	1/495	15/11440	0.485168	0.917926	0.850646	GWHPAMMO012034	1
C. plumiforme	GO:0071483	cellular response to blue light	1/495	15/11440	0.485168	0.917926	0.850646	GWHPAMMO020716	1
C. plumiforme	GO:0043632	modification-dependent macromolecule catabolic process	11/495	244/11440	0.488599	0.922518	0.854902	GWHPAMMO005099/GWHPAMMO007755/GWHPAMMO007873/GWHPAMMO010089/GWHPAMMO014432/GWHPAMMO019345/GWHPAMMO021913/GWHPAMMO026670/GWHPAMMO028229/GWHPAMMO028589/GWHPAMMO029612	11
C. plumiforme	GO:0046983	protein dimerization activity	11/495	244/11440	0.488599	0.922518	0.854902	GWHPAMMO008051/GWHPAMMO018218/GWHPAMMO018219/GWHPAMMO019999/GWHPAMMO021583/GWHPAMMO023664/GWHPAMMO023974/GWHPAMMO026417/GWHPAMMO026614/GWHPAMMO027970/GWHPAMMO029564	11
C. plumiforme	GO:0045786	negative regulation of cell cycle	2/495	38/11440	0.494088	0.930971	0.862736	GWHPAMMO000531/GWHPAMMO005961	2
C. plumiforme	GO:0048444	floral organ morphogenesis	2/495	38/11440	0.494088	0.930971	0.862736	GWHPAMMO005104/GWHPAMMO026381	2
C. plumiforme	GO:0006820	anion transport	8/495	176/11440	0.494828	0.931412	0.863144	GWHPAMMO005490/GWHPAMMO008153/GWHPAMMO020716/GWHPAMMO023138/GWHPAMMO024673/GWHPAMMO028420/GWHPAMMO029546/GWHPAMMO029986	8
C. plumiforme	GO:0042446	hormone biosynthetic process	3/495	61/11440	0.495344	0.93143	0.863161	GWHPAMMO004415/GWHPAMMO008305/GWHPAMMO010570	3
C. plumiforme	GO:0045892	negative regulation of transcription, DNA-templated	4/495	85/11440	0.504872	0.934142	0.865674	GWHPAMMO005110/GWHPAMMO017240/GWHPAMMO023598/GWHPAMMO026417	4
C. plumiforme	GO:0090627	plant epidermal cell differentiation	3/495	62/11440	0.50628	0.934142	0.865674	GWHPAMMO001153/GWHPAMMO012023/GWHPAMMO028359	3
C. plumiforme	GO:0000387	spliceosomal snRNP assembly	1/495	16/11440	0.507473	0.934142	0.865674	GWHPAMMO027931	1
C. plumiforme	GO:0006029	proteoglycan metabolic process	1/495	16/11440	0.507473	0.934142	0.865674	GWHPAMMO025441	1
C. plumiforme	GO:0006072	glycerol-3-phosphate metabolic process	1/495	16/11440	0.507473	0.934142	0.865674	GWHPAMMO029548	1
C. plumiforme	GO:0006354	DNA-templated transcription, elongation	1/495	16/11440	0.507473	0.934142	0.865674	GWHPAMMO014432	1
C. plumiforme	GO:0006826	iron ion transport	1/495	16/11440	0.507473	0.934142	0.865674	GWHPAMMO026271	1
C. plumiforme	GO:0008519	ammonium transmembrane transporter activity	1/495	16/11440	0.507473	0.934142	0.865674	GWHPAMMO008160	1
C. plumiforme	GO:0009269	response to desiccation	1/495	16/11440	0.507473	0.934142	0.865674	GWHPAMMO011785	1
C. plumiforme	GO:0009850	auxin metabolic process	1/495	16/11440	0.507473	0.934142	0.865674	GWHPAMMO012506	1
C. plumiforme	GO:0015932	nucleobase-containing compound transmembrane transporter activity	1/495	16/11440	0.507473	0.934142	0.865674	GWHPAMMO023138	1
C. plumiforme	GO:0016646	oxidoreductase activity, acting on the CH-NH group of donors, NAD or NADP as acceptor	1/495	16/11440	0.507473	0.934142	0.865674	GWHPAMMO017080	1
C. plumiforme	GO:0016832	aldehyde-lyase activity	1/495	16/11440	0.507473	0.934142	0.865674	GWHPAMMO001835	1
C. plumiforme	GO:0031099	regeneration	1/495	16/11440	0.507473	0.934142	0.865674	GWHPAMMO025441	1
C. plumiforme	GO:0032784	regulation of DNA-templated transcription, elongation	1/495	16/11440	0.507473	0.934142	0.865674	GWHPAMMO014432	1
C. plumiforme	GO:0034249	negative regulation of cellular amide metabolic process	1/495	16/11440	0.507473	0.934142	0.865674	GWHPAMMO017297	1
C. plumiforme	GO:0042558	pteridine-containing compound metabolic process	1/495	16/11440	0.507473	0.934142	0.865674	GWHPAMMO017080	1
C. plumiforme	GO:0044038	cell wall macromolecule biosynthetic process	1/495	16/11440	0.507473	0.934142	0.865674	GWHPAMMO012034	1
C. plumiforme	GO:0046540	U4/U6 x U5 tri-snRNP complex	1/495	16/11440	0.507473	0.934142	0.865674	GWHPAMMO027931	1
C. plumiforme	GO:0052646	alditol phosphate metabolic process	1/495	16/11440	0.507473	0.934142	0.865674	GWHPAMMO029548	1
C. plumiforme	GO:0070589	cellular component macromolecule biosynthetic process	1/495	16/11440	0.507473	0.934142	0.865674	GWHPAMMO012034	1
C. plumiforme	GO:0071369	cellular response to ethylene stimulus	2/495	39/11440	0.507962	0.934142	0.865674	GWHPAMMO012166/GWHPAMMO016844	2
C. plumiforme	GO:0048646	anatomical structure formation involved in morphogenesis	6/495	132/11440	0.510252	0.937417	0.868709	GWHPAMMO005104/GWHPAMMO007806/GWHPAMMO015231/GWHPAMMO016956/GWHPAMMO019903/GWHPAMMO026381	6
C. plumiforme	GO:0034470	ncRNA processing	9/495	202/11440	0.512757	0.938727	0.869923	GWHPAMMO004412/GWHPAMMO007808/GWHPAMMO008594/GWHPAMMO011957/GWHPAMMO013026/GWHPAMMO014231/GWHPAMMO018745/GWHPAMMO019197/GWHPAMMO023238	9
C. plumiforme	GO:0044429	NA	9/495	202/11440	0.512757	0.938727	0.869923	GWHPAMMO004233/GWHPAMMO005110/GWHPAMMO007584/GWHPAMMO009746/GWHPAMMO014823/GWHPAMMO016715/GWHPAMMO017910/GWHPAMMO023477/GWHPAMMO028705	9
C. plumiforme	GO:0044089	positive regulation of cellular component biogenesis	3/495	63/11440	0.517092	0.938727	0.869923	GWHPAMMO013457/GWHPAMMO019479/GWHPAMMO021913	3
C. plumiforme	GO:0042254	ribosome biogenesis	13/495	296/11440	0.518742	0.938727	0.869923	GWHPAMMO004371/GWHPAMMO007571/GWHPAMMO007808/GWHPAMMO008594/GWHPAMMO011957/GWHPAMMO012988/GWHPAMMO013026/GWHPAMMO014231/GWHPAMMO018745/GWHPAMMO023238/GWHPAMMO024362/GWHPAMMO026820/GWHPAMMO027790	13
C. plumiforme	GO:0048574	long-day photoperiodism, flowering	2/495	40/11440	0.521585	0.938727	0.869923	GWHPAMMO017240/GWHPAMMO026340	2
C. plumiforme	GO:0070646	protein modification by small protein removal	2/495	40/11440	0.521585	0.938727	0.869923	GWHPAMMO012023/GWHPAMMO025661	2
C. plumiforme	GO:0005507	copper ion binding	4/495	87/11440	0.523278	0.938727	0.869923	GWHPAMMO000759/GWHPAMMO007132/GWHPAMMO007584/GWHPAMMO015675	4
C. plumiforme	GO:1902679	negative regulation of RNA biosynthetic process	4/495	87/11440	0.523278	0.938727	0.869923	GWHPAMMO005110/GWHPAMMO017240/GWHPAMMO023598/GWHPAMMO026417	4
C. plumiforme	GO:1903507	negative regulation of nucleic acid-templated transcription	4/495	87/11440	0.523278	0.938727	0.869923	GWHPAMMO005110/GWHPAMMO017240/GWHPAMMO023598/GWHPAMMO026417	4
C. plumiforme	GO:1901565	organonitrogen compound catabolic process	21/495	483/11440	0.523636	0.938727	0.869923	GWHPAMMO005099/GWHPAMMO005458/GWHPAMMO007533/GWHPAMMO007755/GWHPAMMO007873/GWHPAMMO010089/GWHPAMMO014432/GWHPAMMO018338/GWHPAMMO018339/GWHPAMMO019345/GWHPAMMO021913/GWHPAMMO023148/GWHPAMMO026670/GWHPAMMO028229/GWHPAMMO028589/GWHPAMMO029491/GWHPAMMO029510/GWHPAMMO029550/GWHPAMMO029612/GWHPAMMO029746/GWHPAMMO029747	21
C. plumiforme	GO:0016791	phosphatase activity	6/495	134/11440	0.525049	0.938727	0.869923	GWHPAMMO011510/GWHPAMMO013886/GWHPAMMO021250/GWHPAMMO022470/GWHPAMMO024201/GWHPAMMO029520	6
C. plumiforme	GO:0040029	regulation of gene expression, epigenetic	3/495	64/11440	0.527775	0.938727	0.869923	GWHPAMMO012166/GWHPAMMO015675/GWHPAMMO026417	3
C. plumiforme	GO:1903046	meiotic cell cycle process	3/495	64/11440	0.527775	0.938727	0.869923	GWHPAMMO016956/GWHPAMMO016957/GWHPAMMO028863	3
C. plumiforme	GO:0000502	proteasome complex	5/495	111/11440	0.528191	0.938727	0.869923	GWHPAMMO005458/GWHPAMMO007533/GWHPAMMO007677/GWHPAMMO017297/GWHPAMMO021913	5
C. plumiforme	GO:0005802	trans-Golgi network	5/495	111/11440	0.528191	0.938727	0.869923	GWHPAMMO001153/GWHPAMMO012034/GWHPAMMO024673/GWHPAMMO028359/GWHPAMMO029666	5
C. plumiforme	GO:2000113	negative regulation of cellular macromolecule biosynthetic process	5/495	111/11440	0.528191	0.938727	0.869923	GWHPAMMO005110/GWHPAMMO017240/GWHPAMMO017297/GWHPAMMO023598/GWHPAMMO026417	5
C. plumiforme	GO:0000463	maturation of LSU-rRNA from tricistronic rRNA transcript (SSU-rRNA, 5.8S rRNA, LSU-rRNA)	1/495	17/11440	0.528815	0.938727	0.869923	GWHPAMMO014231	1
C. plumiforme	GO:0005484	SNAP receptor activity	1/495	17/11440	0.528815	0.938727	0.869923	GWHPAMMO014902	1
C. plumiforme	GO:0006563	L-serine metabolic process	1/495	17/11440	0.528815	0.938727	0.869923	GWHPAMMO023841	1
C. plumiforme	GO:0006814	sodium ion transport	1/495	17/11440	0.528815	0.938727	0.869923	GWHPAMMO013863	1
C. plumiforme	GO:0007417	central nervous system development	1/495	17/11440	0.528815	0.938727	0.869923	GWHPAMMO026602	1
C. plumiforme	GO:0009668	plastid membrane organization	1/495	17/11440	0.528815	0.938727	0.869923	GWHPAMMO027065	1
C. plumiforme	GO:0009765	photosynthesis, light harvesting	1/495	17/11440	0.528815	0.938727	0.869923	GWHPAMMO011516	1
C. plumiforme	GO:0010975	regulation of neuron projection development	1/495	17/11440	0.528815	0.938727	0.869923	GWHPAMMO025441	1
C. plumiforme	GO:0015662	ion transmembrane transporter activity, phosphorylative mechanism	1/495	17/11440	0.528815	0.938727	0.869923	GWHPAMMO029384	1
C. plumiforme	GO:0015696	ammonium transport	1/495	17/11440	0.528815	0.938727	0.869923	GWHPAMMO008160	1
C. plumiforme	GO:0019321	pentose metabolic process	1/495	17/11440	0.528815	0.938727	0.869923	GWHPAMMO027682	1
C. plumiforme	GO:0031978	plastid thylakoid lumen	1/495	17/11440	0.528815	0.938727	0.869923	GWHPAMMO010688	1
C. plumiforme	GO:0045664	regulation of neuron differentiation	1/495	17/11440	0.528815	0.938727	0.869923	GWHPAMMO025441	1
C. plumiforme	GO:0046912	transferase activity, transferring acyl groups, acyl groups converted into alkyl on transfer	1/495	17/11440	0.528815	0.938727	0.869923	GWHPAMMO029441	1
C. plumiforme	GO:0050821	protein stabilization	1/495	17/11440	0.528815	0.938727	0.869923	GWHPAMMO005110	1
C. plumiforme	GO:0061564	axon development	1/495	17/11440	0.528815	0.938727	0.869923	GWHPAMMO025441	1
C. plumiforme	GO:0071011	precatalytic spliceosome	1/495	17/11440	0.528815	0.938727	0.869923	GWHPAMMO013057	1
C. plumiforme	GO:1901505	carbohydrate derivative transmembrane transporter activity	1/495	17/11440	0.528815	0.938727	0.869923	GWHPAMMO023138	1
C. plumiforme	GO:1902680	positive regulation of RNA biosynthetic process	7/495	158/11440	0.529342	0.938727	0.869923	GWHPAMMO006814/GWHPAMMO008051/GWHPAMMO014432/GWHPAMMO019479/GWHPAMMO021913/GWHPAMMO026340/GWHPAMMO027261	7
C. plumiforme	GO:1903508	positive regulation of nucleic acid-templated transcription	7/495	158/11440	0.529342	0.938727	0.869923	GWHPAMMO006814/GWHPAMMO008051/GWHPAMMO014432/GWHPAMMO019479/GWHPAMMO021913/GWHPAMMO026340/GWHPAMMO027261	7
C. plumiforme	GO:0016209	antioxidant activity	4/495	88/11440	0.532358	0.941249	0.87226	GWHPAMMO015675/GWHPAMMO020804/GWHPAMMO029424/GWHPAMMO029471	4
C. plumiforme	GO:0005543	phospholipid binding	2/495	41/11440	0.534953	0.941249	0.87226	GWHPAMMO011357/GWHPAMMO018416	2
C. plumiforme	GO:0009832	plant-type cell wall biogenesis	2/495	41/11440	0.534953	0.941249	0.87226	GWHPAMMO012034/GWHPAMMO020578	2
C. plumiforme	GO:0016701	oxidoreductase activity, acting on single donors with incorporation of molecular oxygen	2/495	41/11440	0.534953	0.941249	0.87226	GWHPAMMO009726/GWHPAMMO029471	2
C. plumiforme	GO:0043900	regulation of multi-organism process	2/495	41/11440	0.534953	0.941249	0.87226	GWHPAMMO002049/GWHPAMMO003474	2
C. plumiforme	GO:0072528	pyrimidine-containing compound biosynthetic process	2/495	41/11440	0.534953	0.941249	0.87226	GWHPAMMO004063/GWHPAMMO004064	2
C. plumiforme	GO:0098813	nuclear chromosome segregation	2/495	41/11440	0.534953	0.941249	0.87226	GWHPAMMO011934/GWHPAMMO021200	2
C. plumiforme	GO:0010154	fruit development	12/495	276/11440	0.535482	0.941249	0.87226	GWHPAMMO005757/GWHPAMMO007808/GWHPAMMO008429/GWHPAMMO009976/GWHPAMMO012023/GWHPAMMO012034/GWHPAMMO012940/GWHPAMMO016612/GWHPAMMO020578/GWHPAMMO023598/GWHPAMMO026467/GWHPAMMO028589	12
C. plumiforme	GO:0000302	response to reactive oxygen species	5/495	112/11440	0.536225	0.941249	0.87226	GWHPAMMO008305/GWHPAMMO015675/GWHPAMMO016844/GWHPAMMO028668/GWHPAMMO029376	5
C. plumiforme	GO:0048229	gametophyte development	9/495	207/11440	0.542572	0.941249	0.87226	GWHPAMMO009560/GWHPAMMO013756/GWHPAMMO015231/GWHPAMMO016956/GWHPAMMO016957/GWHPAMMO019903/GWHPAMMO022869/GWHPAMMO028038/GWHPAMMO028863	9
C. plumiforme	GO:0006364	rRNA processing	7/495	160/11440	0.542802	0.941249	0.87226	GWHPAMMO007808/GWHPAMMO008594/GWHPAMMO011957/GWHPAMMO013026/GWHPAMMO014231/GWHPAMMO018745/GWHPAMMO023238	7
C. plumiforme	GO:0008033	tRNA processing	2/495	42/11440	0.548062	0.941249	0.87226	GWHPAMMO004412/GWHPAMMO019197	2
C. plumiforme	GO:0009627	systemic acquired resistance	2/495	42/11440	0.548062	0.941249	0.87226	GWHPAMMO016956/GWHPAMMO016957	2
C. plumiforme	GO:0000226	microtubule cytoskeleton organization	3/495	66/11440	0.548741	0.941249	0.87226	GWHPAMMO008373/GWHPAMMO016956/GWHPAMMO016957	3
C. plumiforme	GO:0003682	chromatin binding	3/495	66/11440	0.548741	0.941249	0.87226	GWHPAMMO005367/GWHPAMMO016981/GWHPAMMO026417	3
C. plumiforme	GO:0009101	glycoprotein biosynthetic process	3/495	66/11440	0.548741	0.941249	0.87226	GWHPAMMO008860/GWHPAMMO025441/GWHPAMMO029388	3
C. plumiforme	GO:0016684	oxidoreductase activity, acting on peroxide as acceptor	3/495	66/11440	0.548741	0.941249	0.87226	GWHPAMMO011785/GWHPAMMO029424/GWHPAMMO029471	3
C. plumiforme	GO:0048868	pollen tube development	3/495	66/11440	0.548741	0.941249	0.87226	GWHPAMMO003474/GWHPAMMO008429/GWHPAMMO016612	3
C. plumiforme	GO:0004364	glutathione transferase activity	1/495	18/11440	0.549233	0.941249	0.87226	GWHPAMMO020804	1
C. plumiforme	GO:0004659	prenyltransferase activity	1/495	18/11440	0.549233	0.941249	0.87226	GWHPAMMO027065	1
C. plumiforme	GO:0006271	DNA strand elongation involved in DNA replication	1/495	18/11440	0.549233	0.941249	0.87226	GWHPAMMO021656	1
C. plumiforme	GO:0010769	regulation of cell morphogenesis involved in differentiation	1/495	18/11440	0.549233	0.941249	0.87226	GWHPAMMO003474	1
C. plumiforme	GO:0016278	lysine N-methyltransferase activity	1/495	18/11440	0.549233	0.941249	0.87226	GWHPAMMO009113	1
C. plumiforme	GO:0016279	protein-lysine N-methyltransferase activity	1/495	18/11440	0.549233	0.941249	0.87226	GWHPAMMO009113	1
C. plumiforme	GO:0018024	histone-lysine N-methyltransferase activity	1/495	18/11440	0.549233	0.941249	0.87226	GWHPAMMO009113	1
C. plumiforme	GO:0031647	regulation of protein stability	1/495	18/11440	0.549233	0.941249	0.87226	GWHPAMMO005110	1
C. plumiforme	GO:0035266	meristem growth	1/495	18/11440	0.549233	0.941249	0.87226	GWHPAMMO028547	1
C. plumiforme	GO:0045596	negative regulation of cell differentiation	1/495	18/11440	0.549233	0.941249	0.87226	GWHPAMMO025441	1
C. plumiforme	GO:0050767	regulation of neurogenesis	1/495	18/11440	0.549233	0.941249	0.87226	GWHPAMMO025441	1
C. plumiforme	GO:0051651	maintenance of location in cell	1/495	18/11440	0.549233	0.941249	0.87226	GWHPAMMO026271	1
C. plumiforme	GO:0071489	cellular response to red or far red light	1/495	18/11440	0.549233	0.941249	0.87226	GWHPAMMO017240	1
C. plumiforme	GO:0098562	cytoplasmic side of membrane	1/495	18/11440	0.549233	0.941249	0.87226	GWHPAMMO020716	1
C. plumiforme	GO:1901981	phosphatidylinositol phosphate binding	1/495	18/11440	0.549233	0.941249	0.87226	GWHPAMMO018416	1
C. plumiforme	GO:1905369	endopeptidase complex	5/495	114/11440	0.552103	0.941249	0.87226	GWHPAMMO005458/GWHPAMMO007533/GWHPAMMO007677/GWHPAMMO017297/GWHPAMMO021913	5
C. plumiforme	GO:0009723	response to ethylene	3/495	67/11440	0.559017	0.941249	0.87226	GWHPAMMO008305/GWHPAMMO012166/GWHPAMMO016844	3
C. plumiforme	GO:0021700	developmental maturation	4/495	91/11440	0.55907	0.941249	0.87226	GWHPAMMO001153/GWHPAMMO012023/GWHPAMMO028038/GWHPAMMO028359	4
C. plumiforme	GO:0010558	negative regulation of macromolecule biosynthetic process	5/495	115/11440	0.559942	0.941249	0.87226	GWHPAMMO005110/GWHPAMMO017240/GWHPAMMO017297/GWHPAMMO023598/GWHPAMMO026417	5
C. plumiforme	GO:0005798	Golgi-associated vesicle	2/495	43/11440	0.560911	0.941249	0.87226	GWHPAMMO011357/GWHPAMMO014737	2
C. plumiforme	GO:0010073	meristem maintenance	2/495	43/11440	0.560911	0.941249	0.87226	GWHPAMMO023598/GWHPAMMO028547	2
C. plumiforme	GO:0010218	response to far red light	2/495	43/11440	0.560911	0.941249	0.87226	GWHPAMMO008305/GWHPAMMO017240	2
C. plumiforme	GO:0018208	peptidyl-proline modification	2/495	43/11440	0.560911	0.941249	0.87226	GWHPAMMO020852/GWHPAMMO027296	2
C. plumiforme	GO:0044455	NA	2/495	43/11440	0.560911	0.941249	0.87226	GWHPAMMO023477/GWHPAMMO028705	2
C. plumiforme	GO:0048571	long-day photoperiodism	2/495	43/11440	0.560911	0.941249	0.87226	GWHPAMMO017240/GWHPAMMO026340	2
C. plumiforme	GO:0072527	pyrimidine-containing compound metabolic process	2/495	43/11440	0.560911	0.941249	0.87226	GWHPAMMO004063/GWHPAMMO004064	2
C. plumiforme	GO:0005794	Golgi apparatus	21/495	493/11440	0.562542	0.941249	0.87226	GWHPAMMO001153/GWHPAMMO006688/GWHPAMMO012034/GWHPAMMO014737/GWHPAMMO017910/GWHPAMMO018056/GWHPAMMO020578/GWHPAMMO021259/GWHPAMMO022289/GWHPAMMO022671/GWHPAMMO023138/GWHPAMMO024673/GWHPAMMO024844/GWHPAMMO024845/GWHPAMMO025441/GWHPAMMO025823/GWHPAMMO027296/GWHPAMMO028180/GWHPAMMO028359/GWHPAMMO028988/GWHPAMMO029666	21
C. plumiforme	GO:0032268	regulation of cellular protein metabolic process	11/495	258/11440	0.564045	0.941249	0.87226	GWHPAMMO003430/GWHPAMMO005110/GWHPAMMO006814/GWHPAMMO008051/GWHPAMMO017297/GWHPAMMO018319/GWHPAMMO019479/GWHPAMMO021913/GWHPAMMO025287/GWHPAMMO026340/GWHPAMMO027261	11
C. plumiforme	GO:0070647	protein modification by small protein conjugation or removal	9/495	211/11440	0.56592	0.941249	0.87226	GWHPAMMO005099/GWHPAMMO005110/GWHPAMMO007873/GWHPAMMO010089/GWHPAMMO012023/GWHPAMMO019345/GWHPAMMO025661/GWHPAMMO026670/GWHPAMMO029828	9
C. plumiforme	GO:0009639	response to red or far red light	4/495	92/11440	0.56779	0.941249	0.87226	GWHPAMMO008305/GWHPAMMO012166/GWHPAMMO017240/GWHPAMMO017297	4
C. plumiforme	GO:0044282	small molecule catabolic process	6/495	140/11440	0.568289	0.941249	0.87226	GWHPAMMO018338/GWHPAMMO018339/GWHPAMMO023148/GWHPAMMO027682/GWHPAMMO029510/GWHPAMMO029558	6
C. plumiforme	GO:0003713	transcription coactivator activity	1/495	19/11440	0.568768	0.941249	0.87226	GWHPAMMO008051	1
C. plumiforme	GO:0003725	double-stranded RNA binding	1/495	19/11440	0.568768	0.941249	0.87226	GWHPAMMO019479	1
C. plumiforme	GO:0004177	aminopeptidase activity	1/495	19/11440	0.568768	0.941249	0.87226	GWHPAMMO029479	1
C. plumiforme	GO:0004843	thiol-dependent ubiquitin-specific protease activity	1/495	19/11440	0.568768	0.941249	0.87226	GWHPAMMO012023	1
C. plumiforme	GO:0005253	anion channel activity	1/495	19/11440	0.568768	0.941249	0.87226	GWHPAMMO028420	1
C. plumiforme	GO:0005977	glycogen metabolic process	1/495	19/11440	0.568768	0.941249	0.87226	GWHPAMMO001910	1
C. plumiforme	GO:0006112	energy reserve metabolic process	1/495	19/11440	0.568768	0.941249	0.87226	GWHPAMMO001910	1
C. plumiforme	GO:0006334	nucleosome assembly	1/495	19/11440	0.568768	0.941249	0.87226	GWHPAMMO021620	1
C. plumiforme	GO:0008242	omega peptidase activity	1/495	19/11440	0.568768	0.941249	0.87226	GWHPAMMO012023	1
C. plumiforme	GO:0009501	amyloplast	1/495	19/11440	0.568768	0.941249	0.87226	GWHPAMMO001910	1
C. plumiforme	GO:0009527	plastid outer membrane	1/495	19/11440	0.568768	0.941249	0.87226	GWHPAMMO028420	1
C. plumiforme	GO:0009695	jasmonic acid biosynthetic process	1/495	19/11440	0.568768	0.941249	0.87226	GWHPAMMO008305	1
C. plumiforme	GO:0009707	chloroplast outer membrane	1/495	19/11440	0.568768	0.941249	0.87226	GWHPAMMO028420	1
C. plumiforme	GO:0010948	negative regulation of cell cycle process	1/495	19/11440	0.568768	0.941249	0.87226	GWHPAMMO000531	1
C. plumiforme	GO:0019722	calcium-mediated signaling	1/495	19/11440	0.568768	0.941249	0.87226	GWHPAMMO027016	1
C. plumiforme	GO:0022616	DNA strand elongation	1/495	19/11440	0.568768	0.941249	0.87226	GWHPAMMO021656	1
C. plumiforme	GO:0031398	positive regulation of protein ubiquitination	1/495	19/11440	0.568768	0.941249	0.87226	GWHPAMMO005110	1
C. plumiforme	GO:0034644	cellular response to UV	1/495	19/11440	0.568768	0.941249	0.87226	GWHPAMMO015675	1
C. plumiforme	GO:0034754	cellular hormone metabolic process	1/495	19/11440	0.568768	0.941249	0.87226	GWHPAMMO004415	1
C. plumiforme	GO:0050684	regulation of mRNA processing	1/495	19/11440	0.568768	0.941249	0.87226	GWHPAMMO015723	1
C. plumiforme	GO:0051346	negative regulation of hydrolase activity	1/495	19/11440	0.568768	0.941249	0.87226	GWHPAMMO005110	1
C. plumiforme	GO:0101005	ubiquitinyl hydrolase activity	1/495	19/11440	0.568768	0.941249	0.87226	GWHPAMMO012023	1
C. plumiforme	GO:1902533	positive regulation of intracellular signal transduction	1/495	19/11440	0.568768	0.941249	0.87226	GWHPAMMO019479	1
C. plumiforme	GO:1903322	positive regulation of protein modification by small protein conjugation or removal	1/495	19/11440	0.568768	0.941249	0.87226	GWHPAMMO005110	1
C. plumiforme	GO:0008514	organic anion transmembrane transporter activity	3/495	68/11440	0.569151	0.941249	0.87226	GWHPAMMO005490/GWHPAMMO008153/GWHPAMMO023138	3
C. plumiforme	GO:0034404	nucleobase-containing small molecule biosynthetic process	3/495	68/11440	0.569151	0.941249	0.87226	GWHPAMMO001835/GWHPAMMO002049/GWHPAMMO019001	3
C. plumiforme	GO:1901605	alpha-amino acid metabolic process	8/495	188/11440	0.570387	0.942446	0.873369	GWHPAMMO016355/GWHPAMMO018338/GWHPAMMO018339/GWHPAMMO023148/GWHPAMMO023841/GWHPAMMO029441/GWHPAMMO029443/GWHPAMMO029510	8
C. plumiforme	GO:0009790	embryo development	10/495	236/11440	0.573052	0.942502	0.873422	GWHPAMMO005757/GWHPAMMO007808/GWHPAMMO008429/GWHPAMMO009976/GWHPAMMO012023/GWHPAMMO016612/GWHPAMMO020578/GWHPAMMO023598/GWHPAMMO026602/GWHPAMMO028589	10
C. plumiforme	GO:0006099	tricarboxylic acid cycle	2/495	44/11440	0.573496	0.942502	0.873422	GWHPAMMO014823/GWHPAMMO025308	2
C. plumiforme	GO:0009705	plant-type vacuole membrane	2/495	44/11440	0.573496	0.942502	0.873422	GWHPAMMO015770/GWHPAMMO020578	2
C. plumiforme	GO:0010564	regulation of cell cycle process	2/495	44/11440	0.573496	0.942502	0.873422	GWHPAMMO000531/GWHPAMMO008373	2
C. plumiforme	GO:0030117	membrane coat	2/495	44/11440	0.573496	0.942502	0.873422	GWHPAMMO014737/GWHPAMMO029666	2
C. plumiforme	GO:0048475	coated membrane	2/495	44/11440	0.573496	0.942502	0.873422	GWHPAMMO014737/GWHPAMMO029666	2
C. plumiforme	GO:0051253	negative regulation of RNA metabolic process	4/495	93/11440	0.576413	0.945685	0.876371	GWHPAMMO005110/GWHPAMMO017240/GWHPAMMO023598/GWHPAMMO026417	4
C. plumiforme	GO:0065009	regulation of molecular function	8/495	189/11440	0.576462	0.945685	0.876371	GWHPAMMO003474/GWHPAMMO005110/GWHPAMMO006814/GWHPAMMO011357/GWHPAMMO019479/GWHPAMMO020716/GWHPAMMO026340/GWHPAMMO027261	8
C. plumiforme	GO:0048519	negative regulation of biological process	17/495	403/11440	0.579153	0.947235	0.877808	GWHPAMMO000531/GWHPAMMO005104/GWHPAMMO005110/GWHPAMMO005961/GWHPAMMO006681/GWHPAMMO012166/GWHPAMMO015675/GWHPAMMO017150/GWHPAMMO017240/GWHPAMMO017297/GWHPAMMO020604/GWHPAMMO020716/GWHPAMMO023598/GWHPAMMO025441/GWHPAMMO026381/GWHPAMMO026417/GWHPAMMO027113	17
C. plumiforme	GO:0015318	inorganic molecular entity transmembrane transporter activity	21/495	498/11440	0.581605	0.947235	0.877808	GWHPAMMO002776/GWHPAMMO005490/GWHPAMMO008153/GWHPAMMO008160/GWHPAMMO008954/GWHPAMMO012641/GWHPAMMO013863/GWHPAMMO015770/GWHPAMMO016001/GWHPAMMO020578/GWHPAMMO023984/GWHPAMMO024673/GWHPAMMO026271/GWHPAMMO026775/GWHPAMMO028420/GWHPAMMO029384/GWHPAMMO029407/GWHPAMMO029490/GWHPAMMO029546/GWHPAMMO029748/GWHPAMMO029986	21
C. plumiforme	GO:0031327	negative regulation of cellular biosynthetic process	5/495	118/11440	0.58304	0.947235	0.877808	GWHPAMMO005110/GWHPAMMO017240/GWHPAMMO017297/GWHPAMMO023598/GWHPAMMO026417	5
C. plumiforme	GO:0002376	immune system process	10/495	238/11440	0.583884	0.947235	0.877808	GWHPAMMO002049/GWHPAMMO005110/GWHPAMMO006688/GWHPAMMO008305/GWHPAMMO016844/GWHPAMMO016956/GWHPAMMO016957/GWHPAMMO022289/GWHPAMMO022671/GWHPAMMO025823	10
C. plumiforme	GO:0008219	cell death	4/495	94/11440	0.584939	0.947235	0.877808	GWHPAMMO005110/GWHPAMMO015231/GWHPAMMO017150/GWHPAMMO028668	4
C. plumiforme	GO:0032269	negative regulation of cellular protein metabolic process	2/495	45/11440	0.585817	0.947235	0.877808	GWHPAMMO005110/GWHPAMMO017297	2
C. plumiforme	GO:0044092	negative regulation of molecular function	2/495	45/11440	0.585817	0.947235	0.877808	GWHPAMMO005110/GWHPAMMO020716	2
C. plumiforme	GO:0044770	cell cycle phase transition	2/495	45/11440	0.585817	0.947235	0.877808	GWHPAMMO000531/GWHPAMMO030180	2
C. plumiforme	GO:0048284	organelle fusion	2/495	45/11440	0.585817	0.947235	0.877808	GWHPAMMO014902/GWHPAMMO015231	2
C. plumiforme	GO:0061025	membrane fusion	2/495	45/11440	0.585817	0.947235	0.877808	GWHPAMMO014902/GWHPAMMO015231	2
C. plumiforme	GO:0004222	metalloendopeptidase activity	1/495	20/11440	0.587458	0.947235	0.877808	GWHPAMMO023477	1
C. plumiforme	GO:0031344	regulation of cell projection organization	1/495	20/11440	0.587458	0.947235	0.877808	GWHPAMMO025441	1
C. plumiforme	GO:0031396	regulation of protein ubiquitination	1/495	20/11440	0.587458	0.947235	0.877808	GWHPAMMO005110	1
C. plumiforme	GO:0042981	regulation of apoptotic process	1/495	20/11440	0.587458	0.947235	0.877808	GWHPAMMO005110	1
C. plumiforme	GO:0048544	recognition of pollen	1/495	20/11440	0.587458	0.947235	0.877808	GWHPAMMO010912	1
C. plumiforme	GO:0051960	regulation of nervous system development	1/495	20/11440	0.587458	0.947235	0.877808	GWHPAMMO025441	1
C. plumiforme	GO:0071732	cellular response to nitric oxide	1/495	20/11440	0.587458	0.947235	0.877808	GWHPAMMO016844	1
C. plumiforme	GO:0120035	regulation of plasma membrane bounded cell projection organization	1/495	20/11440	0.587458	0.947235	0.877808	GWHPAMMO025441	1
C. plumiforme	GO:0051254	positive regulation of RNA metabolic process	7/495	167/11440	0.588578	0.947235	0.877808	GWHPAMMO006814/GWHPAMMO008051/GWHPAMMO014432/GWHPAMMO019479/GWHPAMMO021913/GWHPAMMO026340/GWHPAMMO027261	7
C. plumiforme	GO:0071826	ribonucleoprotein complex subunit organization	9/495	215/11440	0.588751	0.947235	0.877808	GWHPAMMO007808/GWHPAMMO008430/GWHPAMMO012988/GWHPAMMO018319/GWHPAMMO018745/GWHPAMMO023238/GWHPAMMO025287/GWHPAMMO027113/GWHPAMMO027931	9
C. plumiforme	GO:0051259	protein complex oligomerization	3/495	70/11440	0.588982	0.947235	0.877808	GWHPAMMO007806/GWHPAMMO013457/GWHPAMMO026775	3
C. plumiforme	GO:0090697	post-embryonic plant organ morphogenesis	3/495	70/11440	0.588982	0.947235	0.877808	GWHPAMMO005104/GWHPAMMO016956/GWHPAMMO026381	3
C. plumiforme	GO:0010628	positive regulation of gene expression	10/495	239/11440	0.589254	0.947235	0.877808	GWHPAMMO005104/GWHPAMMO006814/GWHPAMMO008429/GWHPAMMO014432/GWHPAMMO016612/GWHPAMMO019479/GWHPAMMO021913/GWHPAMMO026340/GWHPAMMO026381/GWHPAMMO027261	10
C. plumiforme	GO:0016049	cell growth	7/495	168/11440	0.594931	0.955527	0.885491	GWHPAMMO001153/GWHPAMMO003474/GWHPAMMO012023/GWHPAMMO023598/GWHPAMMO025441/GWHPAMMO026467/GWHPAMMO028359	7
C. plumiforme	GO:0003755	peptidyl-prolyl cis-trans isomerase activity	2/495	46/11440	0.597873	0.956292	0.8862	GWHPAMMO020852/GWHPAMMO027296	2
C. plumiforme	GO:0007059	chromosome segregation	2/495	46/11440	0.597873	0.956292	0.8862	GWHPAMMO011934/GWHPAMMO021200	2
C. plumiforme	GO:0031625	ubiquitin protein ligase binding	2/495	46/11440	0.597873	0.956292	0.8862	GWHPAMMO010089/GWHPAMMO028229	2
C. plumiforme	GO:0048582	positive regulation of post-embryonic development	2/495	46/11440	0.597873	0.956292	0.8862	GWHPAMMO017240/GWHPAMMO026340	2
C. plumiforme	GO:0009890	negative regulation of biosynthetic process	5/495	120/11440	0.598071	0.956292	0.8862	GWHPAMMO005110/GWHPAMMO017240/GWHPAMMO017297/GWHPAMMO023598/GWHPAMMO026417	5
C. plumiforme	GO:0097435	supramolecular fiber organization	3/495	71/11440	0.598676	0.956292	0.8862	GWHPAMMO013457/GWHPAMMO016956/GWHPAMMO016957	3
C. plumiforme	GO:0022804	active transmembrane transporter activity	16/495	385/11440	0.603148	0.956292	0.8862	GWHPAMMO002515/GWHPAMMO002776/GWHPAMMO008153/GWHPAMMO008954/GWHPAMMO013863/GWHPAMMO015770/GWHPAMMO016001/GWHPAMMO018753/GWHPAMMO020578/GWHPAMMO024844/GWHPAMMO024845/GWHPAMMO029384/GWHPAMMO029490/GWHPAMMO029546/GWHPAMMO030199/GWHPAMMO030200	16
C. plumiforme	GO:0005811	lipid droplet	1/495	21/11440	0.60534	0.956292	0.8862	GWHPAMMO011785	1
C. plumiforme	GO:0009081	branched-chain amino acid metabolic process	1/495	21/11440	0.60534	0.956292	0.8862	GWHPAMMO029441	1
C. plumiforme	GO:0009086	methionine biosynthetic process	1/495	21/11440	0.60534	0.956292	0.8862	GWHPAMMO016355	1
C. plumiforme	GO:0009646	response to absence of light	1/495	21/11440	0.60534	0.956292	0.8862	GWHPAMMO008305	1
C. plumiforme	GO:0030004	cellular monovalent inorganic cation homeostasis	1/495	21/11440	0.60534	0.956292	0.8862	GWHPAMMO018753	1
C. plumiforme	GO:0030136	clathrin-coated vesicle	1/495	21/11440	0.60534	0.956292	0.8862	GWHPAMMO011357	1
C. plumiforme	GO:0030684	preribosome	1/495	21/11440	0.60534	0.956292	0.8862	GWHPAMMO007808	1
C. plumiforme	GO:0045927	positive regulation of growth	1/495	21/11440	0.60534	0.956292	0.8862	GWHPAMMO023598	1
C. plumiforme	GO:0048579	negative regulation of long-day photoperiodism, flowering	1/495	21/11440	0.60534	0.956292	0.8862	GWHPAMMO017240	1
C. plumiforme	GO:1903320	regulation of protein modification by small protein conjugation or removal	1/495	21/11440	0.60534	0.956292	0.8862	GWHPAMMO005110	1
C. plumiforme	GO:0032446	protein modification by small protein conjugation	7/495	170/11440	0.607486	0.956292	0.8862	GWHPAMMO005099/GWHPAMMO005110/GWHPAMMO007873/GWHPAMMO010089/GWHPAMMO019345/GWHPAMMO026670/GWHPAMMO029828	7
C. plumiforme	GO:0032940	secretion by cell	3/495	72/11440	0.608219	0.956292	0.8862	GWHPAMMO014902/GWHPAMMO017733/GWHPAMMO028547	3
C. plumiforme	GO:0046903	secretion	3/495	72/11440	0.608219	0.956292	0.8862	GWHPAMMO014902/GWHPAMMO017733/GWHPAMMO028547	3
C. plumiforme	GO:0051321	meiotic cell cycle	3/495	72/11440	0.608219	0.956292	0.8862	GWHPAMMO016956/GWHPAMMO016957/GWHPAMMO028863	3
C. plumiforme	GO:0090662	NA	3/495	72/11440	0.608219	0.956292	0.8862	GWHPAMMO008954/GWHPAMMO016001/GWHPAMMO020578	3
C. plumiforme	GO:0099131	NA	3/495	72/11440	0.608219	0.956292	0.8862	GWHPAMMO008954/GWHPAMMO016001/GWHPAMMO020578	3
C. plumiforme	GO:0099132	NA	3/495	72/11440	0.608219	0.956292	0.8862	GWHPAMMO008954/GWHPAMMO016001/GWHPAMMO020578	3
C. plumiforme	GO:0048522	positive regulation of cellular process	18/495	434/11440	0.608858	0.956292	0.8862	GWHPAMMO003474/GWHPAMMO005110/GWHPAMMO006688/GWHPAMMO006814/GWHPAMMO007806/GWHPAMMO008051/GWHPAMMO008430/GWHPAMMO013457/GWHPAMMO014432/GWHPAMMO018057/GWHPAMMO019479/GWHPAMMO020804/GWHPAMMO021913/GWHPAMMO023598/GWHPAMMO025823/GWHPAMMO026340/GWHPAMMO027261/GWHPAMMO028668	18
C. plumiforme	GO:0006869	lipid transport	2/495	47/11440	0.609664	0.956292	0.8862	GWHPAMMO030199/GWHPAMMO030200	2
C. plumiforme	GO:0051248	negative regulation of protein metabolic process	2/495	47/11440	0.609664	0.956292	0.8862	GWHPAMMO005110/GWHPAMMO017297	2
C. plumiforme	GO:0010817	regulation of hormone levels	5/495	122/11440	0.612794	0.956292	0.8862	GWHPAMMO004415/GWHPAMMO005961/GWHPAMMO008305/GWHPAMMO010570/GWHPAMMO012506	5
C. plumiforme	GO:0033365	protein localization to organelle	7/495	171/11440	0.613687	0.956292	0.8862	GWHPAMMO007806/GWHPAMMO013344/GWHPAMMO014902/GWHPAMMO023477/GWHPAMMO024844/GWHPAMMO024845/GWHPAMMO027257	7
C. plumiforme	GO:0016051	carbohydrate biosynthetic process	12/495	292/11440	0.61488	0.956292	0.8862	GWHPAMMO001153/GWHPAMMO001495/GWHPAMMO001835/GWHPAMMO001910/GWHPAMMO002049/GWHPAMMO011510/GWHPAMMO012034/GWHPAMMO018056/GWHPAMMO022470/GWHPAMMO024201/GWHPAMMO027682/GWHPAMMO028359	12
C. plumiforme	GO:0072330	monocarboxylic acid biosynthetic process	9/495	220/11440	0.616481	0.956292	0.8862	GWHPAMMO001495/GWHPAMMO001835/GWHPAMMO002049/GWHPAMMO008305/GWHPAMMO011785/GWHPAMMO012111/GWHPAMMO019001/GWHPAMMO029458/GWHPAMMO029479	9
C. plumiforme	GO:0006284	base-excision repair	1/495	22/11440	0.622448	0.956292	0.8862	GWHPAMMO029405	1
C. plumiforme	GO:0006487	protein N-linked glycosylation	1/495	22/11440	0.622448	0.956292	0.8862	GWHPAMMO008860	1
C. plumiforme	GO:0006997	nucleus organization	1/495	22/11440	0.622448	0.956292	0.8862	GWHPAMMO015231	1
C. plumiforme	GO:0007052	mitotic spindle organization	1/495	22/11440	0.622448	0.956292	0.8862	GWHPAMMO008373	1
C. plumiforme	GO:0009694	jasmonic acid metabolic process	1/495	22/11440	0.622448	0.956292	0.8862	GWHPAMMO008305	1
C. plumiforme	GO:0009744	response to sucrose	1/495	22/11440	0.622448	0.956292	0.8862	GWHPAMMO015675	1
C. plumiforme	GO:0016763	transferase activity, transferring pentosyl groups	1/495	22/11440	0.622448	0.956292	0.8862	GWHPAMMO012034	1
C. plumiforme	GO:0016866	intramolecular transferase activity	1/495	22/11440	0.622448	0.956292	0.8862	GWHPAMMO029368	1
C. plumiforme	GO:0031072	heat shock protein binding	1/495	22/11440	0.622448	0.956292	0.8862	GWHPAMMO005110	1
C. plumiforme	GO:0031201	SNARE complex	1/495	22/11440	0.622448	0.956292	0.8862	GWHPAMMO014902	1
C. plumiforme	GO:0031400	negative regulation of protein modification process	1/495	22/11440	0.622448	0.956292	0.8862	GWHPAMMO005110	1
C. plumiforme	GO:0031965	nuclear membrane	1/495	22/11440	0.622448	0.956292	0.8862	GWHPAMMO008373	1
C. plumiforme	GO:0042537	benzene-containing compound metabolic process	1/495	22/11440	0.622448	0.956292	0.8862	GWHPAMMO029510	1
C. plumiforme	GO:0043130	ubiquitin binding	1/495	22/11440	0.622448	0.956292	0.8862	GWHPAMMO028229	1
C. plumiforme	GO:0043547	positive regulation of GTPase activity	1/495	22/11440	0.622448	0.956292	0.8862	GWHPAMMO011357	1
C. plumiforme	GO:0048870	cell motility	1/495	22/11440	0.622448	0.956292	0.8862	GWHPAMMO013457	1
C. plumiforme	GO:0051674	localization of cell	1/495	22/11440	0.622448	0.956292	0.8862	GWHPAMMO013457	1
C. plumiforme	GO:0085029	extracellular matrix assembly	1/495	22/11440	0.622448	0.956292	0.8862	GWHPAMMO019903	1
C. plumiforme	GO:0140053	mitochondrial gene expression	1/495	22/11440	0.622448	0.956292	0.8862	GWHPAMMO009746	1
C. plumiforme	GO:1902850	microtubule cytoskeleton organization involved in mitosis	1/495	22/11440	0.622448	0.956292	0.8862	GWHPAMMO008373	1
C. plumiforme	GO:2000377	regulation of reactive oxygen species metabolic process	1/495	22/11440	0.622448	0.956292	0.8862	GWHPAMMO011785	1
C. plumiforme	GO:0015672	monovalent inorganic cation transport	15/495	366/11440	0.623819	0.957598	0.887411	GWHPAMMO002776/GWHPAMMO003474/GWHPAMMO008160/GWHPAMMO008488/GWHPAMMO008954/GWHPAMMO012641/GWHPAMMO013863/GWHPAMMO015770/GWHPAMMO016001/GWHPAMMO020578/GWHPAMMO020716/GWHPAMMO023984/GWHPAMMO029384/GWHPAMMO029546/GWHPAMMO029748	15
C. plumiforme	GO:1905393	plant organ formation	3/495	74/11440	0.626846	0.958223	0.88799	GWHPAMMO005104/GWHPAMMO016956/GWHPAMMO026381	3
C. plumiforme	GO:0042578	phosphoric ester hydrolase activity	6/495	149/11440	0.629329	0.958223	0.88799	GWHPAMMO011510/GWHPAMMO013886/GWHPAMMO021250/GWHPAMMO022470/GWHPAMMO024201/GWHPAMMO029520	6
C. plumiforme	GO:0009066	aspartate family amino acid metabolic process	2/495	49/11440	0.632451	0.958223	0.88799	GWHPAMMO016355/GWHPAMMO029443	2
C. plumiforme	GO:0031597	cytosolic proteasome complex	2/495	49/11440	0.632451	0.958223	0.88799	GWHPAMMO017297/GWHPAMMO021913	2
C. plumiforme	GO:0051276	chromosome organization	12/495	296/11440	0.633696	0.958223	0.88799	GWHPAMMO005023/GWHPAMMO005367/GWHPAMMO008373/GWHPAMMO009113/GWHPAMMO010089/GWHPAMMO011934/GWHPAMMO016981/GWHPAMMO018617/GWHPAMMO018621/GWHPAMMO021200/GWHPAMMO021620/GWHPAMMO026417	12
C. plumiforme	GO:0006417	regulation of translation	4/495	100/11440	0.633934	0.958223	0.88799	GWHPAMMO003430/GWHPAMMO017297/GWHPAMMO018319/GWHPAMMO025287	4
C. plumiforme	GO:0090558	plant epidermis development	4/495	100/11440	0.633934	0.958223	0.88799	GWHPAMMO001153/GWHPAMMO012023/GWHPAMMO013457/GWHPAMMO028359	4
C. plumiforme	GO:0034660	ncRNA metabolic process	11/495	272/11440	0.634702	0.958223	0.88799	GWHPAMMO004412/GWHPAMMO005757/GWHPAMMO007808/GWHPAMMO008594/GWHPAMMO011957/GWHPAMMO013026/GWHPAMMO014231/GWHPAMMO018745/GWHPAMMO019197/GWHPAMMO023238/GWHPAMMO027113	11
C. plumiforme	GO:0045893	positive regulation of transcription, DNA-templated	6/495	150/11440	0.635795	0.958223	0.88799	GWHPAMMO006814/GWHPAMMO014432/GWHPAMMO019479/GWHPAMMO021913/GWHPAMMO026340/GWHPAMMO027261	6
C. plumiforme	GO:0000272	polysaccharide catabolic process	3/495	75/11440	0.635929	0.958223	0.88799	GWHPAMMO010408/GWHPAMMO010422/GWHPAMMO017071	3
C. plumiforme	GO:0016903	oxidoreductase activity, acting on the aldehyde or oxo group of donors	3/495	75/11440	0.635929	0.958223	0.88799	GWHPAMMO004233/GWHPAMMO014823/GWHPAMMO029430	3
C. plumiforme	GO:0045935	positive regulation of nucleobase-containing compound metabolic process	7/495	175/11440	0.637952	0.958223	0.88799	GWHPAMMO006814/GWHPAMMO008051/GWHPAMMO014432/GWHPAMMO019479/GWHPAMMO021913/GWHPAMMO026340/GWHPAMMO027261	7
C. plumiforme	GO:0006458	'de novo' protein folding	1/495	23/11440	0.638816	0.958223	0.88799	GWHPAMMO015231	1
C. plumiforme	GO:0007030	Golgi organization	1/495	23/11440	0.638816	0.958223	0.88799	GWHPAMMO020578	1
C. plumiforme	GO:0009787	regulation of abscisic acid-activated signaling pathway	1/495	23/11440	0.638816	0.958223	0.88799	GWHPAMMO003474	1
C. plumiforme	GO:0016579	protein deubiquitination	1/495	23/11440	0.638816	0.958223	0.88799	GWHPAMMO012023	1
C. plumiforme	GO:0016790	thiolester hydrolase activity	1/495	23/11440	0.638816	0.958223	0.88799	GWHPAMMO025405	1
C. plumiforme	GO:0016857	racemase and epimerase activity, acting on carbohydrates and derivatives	1/495	23/11440	0.638816	0.958223	0.88799	GWHPAMMO027682	1
C. plumiforme	GO:0019252	starch biosynthetic process	1/495	23/11440	0.638816	0.958223	0.88799	GWHPAMMO001910	1
C. plumiforme	GO:0030833	regulation of actin filament polymerization	1/495	23/11440	0.638816	0.958223	0.88799	GWHPAMMO013457	1
C. plumiforme	GO:0032182	ubiquitin-like protein binding	1/495	23/11440	0.638816	0.958223	0.88799	GWHPAMMO028229	1
C. plumiforme	GO:0034285	response to disaccharide	1/495	23/11440	0.638816	0.958223	0.88799	GWHPAMMO015675	1
C. plumiforme	GO:0044798	NA	1/495	23/11440	0.638816	0.958223	0.88799	GWHPAMMO026340	1
C. plumiforme	GO:0097366	response to bronchodilator	1/495	23/11440	0.638816	0.958223	0.88799	GWHPAMMO016844	1
C. plumiforme	GO:1901264	carbohydrate derivative transport	1/495	23/11440	0.638816	0.958223	0.88799	GWHPAMMO023138	1
C. plumiforme	GO:1901419	regulation of response to alcohol	1/495	23/11440	0.638816	0.958223	0.88799	GWHPAMMO003474	1
C. plumiforme	GO:1901987	regulation of cell cycle phase transition	1/495	23/11440	0.638816	0.958223	0.88799	GWHPAMMO000531	1
C. plumiforme	GO:1905957	regulation of cellular response to alcohol	1/495	23/11440	0.638816	0.958223	0.88799	GWHPAMMO003474	1
C. plumiforme	GO:0007010	cytoskeleton organization	5/495	126/11440	0.641277	0.961024	0.890586	GWHPAMMO008373/GWHPAMMO011357/GWHPAMMO013457/GWHPAMMO016956/GWHPAMMO016957	5
C. plumiforme	GO:0034248	regulation of cellular amide metabolic process	4/495	101/11440	0.641728	0.961024	0.890586	GWHPAMMO003430/GWHPAMMO017297/GWHPAMMO018319/GWHPAMMO025287	4
C. plumiforme	GO:0016859	cis-trans isomerase activity	2/495	50/11440	0.643449	0.961788	0.891294	GWHPAMMO020852/GWHPAMMO027296	2
C. plumiforme	GO:0044389	ubiquitin-like protein ligase binding	2/495	50/11440	0.643449	0.961788	0.891294	GWHPAMMO010089/GWHPAMMO028229	2
C. plumiforme	GO:0043254	regulation of protein-containing complex assembly	3/495	76/11440	0.644857	0.961788	0.891294	GWHPAMMO013457/GWHPAMMO019479/GWHPAMMO021913	3
C. plumiforme	GO:0071695	anatomical structure maturation	3/495	76/11440	0.644857	0.961788	0.891294	GWHPAMMO001153/GWHPAMMO012023/GWHPAMMO028359	3
C. plumiforme	GO:0016567	protein ubiquitination	6/495	152/11440	0.648526	0.961788	0.891294	GWHPAMMO005099/GWHPAMMO005110/GWHPAMMO007873/GWHPAMMO010089/GWHPAMMO019345/GWHPAMMO026670	6
C. plumiforme	GO:0098772	molecular function regulator	17/495	421/11440	0.651677	0.961788	0.891294	GWHPAMMO001153/GWHPAMMO005110/GWHPAMMO005367/GWHPAMMO005961/GWHPAMMO006814/GWHPAMMO008051/GWHPAMMO011357/GWHPAMMO016981/GWHPAMMO017240/GWHPAMMO027261/GWHPAMMO029388/GWHPAMMO029424/GWHPAMMO029462/GWHPAMMO029468/GWHPAMMO029472/GWHPAMMO029504/GWHPAMMO029565	17
C. plumiforme	GO:0048609	multicellular organismal reproductive process	3/495	77/11440	0.653629	0.961788	0.891294	GWHPAMMO016956/GWHPAMMO016957/GWHPAMMO023598	3
C. plumiforme	GO:0051240	positive regulation of multicellular organismal process	3/495	77/11440	0.653629	0.961788	0.891294	GWHPAMMO017240/GWHPAMMO019479/GWHPAMMO026340	3
C. plumiforme	GO:0051246	regulation of protein metabolic process	11/495	276/11440	0.653763	0.961788	0.891294	GWHPAMMO003430/GWHPAMMO005110/GWHPAMMO006814/GWHPAMMO008051/GWHPAMMO017297/GWHPAMMO018319/GWHPAMMO019479/GWHPAMMO021913/GWHPAMMO025287/GWHPAMMO026340/GWHPAMMO027261	11
C. plumiforme	GO:0002790	peptide secretion	1/495	24/11440	0.654475	0.961788	0.891294	GWHPAMMO028547	1
C. plumiforme	GO:0004427	inorganic diphosphatase activity	1/495	24/11440	0.654475	0.961788	0.891294	GWHPAMMO001007	1
C. plumiforme	GO:0005244	voltage-gated ion channel activity	1/495	24/11440	0.654475	0.961788	0.891294	GWHPAMMO028420	1
C. plumiforme	GO:0007033	vacuole organization	1/495	24/11440	0.654475	0.961788	0.891294	GWHPAMMO014902	1
C. plumiforme	GO:0008422	beta-glucosidase activity	1/495	24/11440	0.654475	0.961788	0.891294	GWHPAMMO016844	1
C. plumiforme	GO:0009070	serine family amino acid biosynthetic process	1/495	24/11440	0.654475	0.961788	0.891294	GWHPAMMO023841	1
C. plumiforme	GO:0009306	protein secretion	1/495	24/11440	0.654475	0.961788	0.891294	GWHPAMMO028547	1
C. plumiforme	GO:0009875	pollen-pistil interaction	1/495	24/11440	0.654475	0.961788	0.891294	GWHPAMMO010912	1
C. plumiforme	GO:0010311	lateral root formation	1/495	24/11440	0.654475	0.961788	0.891294	GWHPAMMO016956	1
C. plumiforme	GO:0016638	oxidoreductase activity, acting on the CH-NH2 group of donors	1/495	24/11440	0.654475	0.961788	0.891294	GWHPAMMO029443	1
C. plumiforme	GO:0022832	voltage-gated channel activity	1/495	24/11440	0.654475	0.961788	0.891294	GWHPAMMO028420	1
C. plumiforme	GO:0030041	actin filament polymerization	1/495	24/11440	0.654475	0.961788	0.891294	GWHPAMMO013457	1
C. plumiforme	GO:0035592	establishment of protein localization to extracellular region	1/495	24/11440	0.654475	0.961788	0.891294	GWHPAMMO028547	1
C. plumiforme	GO:0071692	protein localization to extracellular region	1/495	24/11440	0.654475	0.961788	0.891294	GWHPAMMO028547	1
C. plumiforme	GO:0006357	regulation of transcription by RNA polymerase II	6/495	153/11440	0.65479	0.961788	0.891294	GWHPAMMO005110/GWHPAMMO006814/GWHPAMMO014432/GWHPAMMO021913/GWHPAMMO026340/GWHPAMMO027261	6
C. plumiforme	GO:0048523	negative regulation of cellular process	12/495	302/11440	0.661015	0.968269	0.8973	GWHPAMMO000531/GWHPAMMO005104/GWHPAMMO005110/GWHPAMMO005961/GWHPAMMO017150/GWHPAMMO017240/GWHPAMMO017297/GWHPAMMO020716/GWHPAMMO023598/GWHPAMMO025441/GWHPAMMO026381/GWHPAMMO026417	12
C. plumiforme	GO:0000462	maturation of SSU-rRNA from tricistronic rRNA transcript (SSU-rRNA, 5.8S rRNA, LSU-rRNA)	3/495	78/11440	0.662245	0.968269	0.8973	GWHPAMMO013026/GWHPAMMO018745/GWHPAMMO023238	3
C. plumiforme	GO:0019953	sexual reproduction	3/495	78/11440	0.662245	0.968269	0.8973	GWHPAMMO016956/GWHPAMMO016957/GWHPAMMO028863	3
C. plumiforme	GO:0140352	export from cell	3/495	78/11440	0.662245	0.968269	0.8973	GWHPAMMO014902/GWHPAMMO017733/GWHPAMMO028547	3
C. plumiforme	GO:0009793	embryo development ending in seed dormancy	8/495	204/11440	0.662362	0.968269	0.8973	GWHPAMMO005757/GWHPAMMO007808/GWHPAMMO008429/GWHPAMMO009976/GWHPAMMO012023/GWHPAMMO016612/GWHPAMMO020578/GWHPAMMO028589	8
C. plumiforme	GO:0030135	coated vesicle	2/495	52/11440	0.664664	0.968269	0.8973	GWHPAMMO011357/GWHPAMMO014737	2
C. plumiforme	GO:0072594	establishment of protein localization to organelle	6/495	155/11440	0.66711	0.968269	0.8973	GWHPAMMO013344/GWHPAMMO014902/GWHPAMMO023477/GWHPAMMO024844/GWHPAMMO024845/GWHPAMMO027257	6
C. plumiforme	GO:0009966	regulation of signal transduction	5/495	130/11440	0.668425	0.968269	0.8973	GWHPAMMO003474/GWHPAMMO005110/GWHPAMMO008051/GWHPAMMO019479/GWHPAMMO020804	5
C. plumiforme	GO:0008064	regulation of actin polymerization or depolymerization	1/495	25/11440	0.669457	0.968269	0.8973	GWHPAMMO013457	1
C. plumiforme	GO:0010638	positive regulation of organelle organization	1/495	25/11440	0.669457	0.968269	0.8973	GWHPAMMO013457	1
C. plumiforme	GO:0019682	glyceraldehyde-3-phosphate metabolic process	1/495	25/11440	0.669457	0.968269	0.8973	GWHPAMMO027682	1
C. plumiforme	GO:0030832	regulation of actin filament length	1/495	25/11440	0.669457	0.968269	0.8973	GWHPAMMO013457	1
C. plumiforme	GO:0032271	regulation of protein polymerization	1/495	25/11440	0.669457	0.968269	0.8973	GWHPAMMO013457	1
C. plumiforme	GO:0032956	regulation of actin cytoskeleton organization	1/495	25/11440	0.669457	0.968269	0.8973	GWHPAMMO013457	1
C. plumiforme	GO:0032970	regulation of actin filament-based process	1/495	25/11440	0.669457	0.968269	0.8973	GWHPAMMO013457	1
C. plumiforme	GO:0043647	inositol phosphate metabolic process	1/495	25/11440	0.669457	0.968269	0.8973	GWHPAMMO005449	1
C. plumiforme	GO:0051050	positive regulation of transport	1/495	25/11440	0.669457	0.968269	0.8973	GWHPAMMO007806	1
C. plumiforme	GO:0071804	NA	1/495	25/11440	0.669457	0.968269	0.8973	GWHPAMMO008488	1
C. plumiforme	GO:0110053	regulation of actin filament organization	1/495	25/11440	0.669457	0.968269	0.8973	GWHPAMMO013457	1
C. plumiforme	GO:0008134	transcription factor binding	3/495	79/11440	0.670705	0.968269	0.8973	GWHPAMMO005110/GWHPAMMO019479/GWHPAMMO021913	3
C. plumiforme	GO:0044703	multi-organism reproductive process	3/495	79/11440	0.670705	0.968269	0.8973	GWHPAMMO016956/GWHPAMMO016957/GWHPAMMO028863	3
C. plumiforme	GO:0007005	mitochondrion organization	4/495	105/11440	0.671803	0.968269	0.8973	GWHPAMMO005110/GWHPAMMO021416/GWHPAMMO023477/GWHPAMMO028038	4
C. plumiforme	GO:0048285	organelle fission	4/495	105/11440	0.671803	0.968269	0.8973	GWHPAMMO016956/GWHPAMMO016957/GWHPAMMO021416/GWHPAMMO028038	4
C. plumiforme	GO:0044283	small molecule biosynthetic process	20/495	499/11440	0.672072	0.968269	0.8973	GWHPAMMO001495/GWHPAMMO001835/GWHPAMMO002049/GWHPAMMO005449/GWHPAMMO006688/GWHPAMMO008305/GWHPAMMO011510/GWHPAMMO011785/GWHPAMMO012111/GWHPAMMO016355/GWHPAMMO019001/GWHPAMMO022470/GWHPAMMO023841/GWHPAMMO024201/GWHPAMMO025823/GWHPAMMO027065/GWHPAMMO029441/GWHPAMMO029443/GWHPAMMO029458/GWHPAMMO029479	20
C. plumiforme	GO:0005342	organic acid transmembrane transporter activity	2/495	53/11440	0.674885	0.968269	0.8973	GWHPAMMO005490/GWHPAMMO008153	2
C. plumiforme	GO:0006575	cellular modified amino acid metabolic process	2/495	53/11440	0.674885	0.968269	0.8973	GWHPAMMO017080/GWHPAMMO020804	2
C. plumiforme	GO:0006887	exocytosis	2/495	53/11440	0.674885	0.968269	0.8973	GWHPAMMO014902/GWHPAMMO017733	2
C. plumiforme	GO:0009547	plastid ribosome	2/495	53/11440	0.674885	0.968269	0.8973	GWHPAMMO018745/GWHPAMMO023238	2
C. plumiforme	GO:0046943	carboxylic acid transmembrane transporter activity	2/495	53/11440	0.674885	0.968269	0.8973	GWHPAMMO005490/GWHPAMMO008153	2
C. plumiforme	GO:0000325	plant-type vacuole	5/495	131/11440	0.674998	0.968269	0.8973	GWHPAMMO013863/GWHPAMMO015770/GWHPAMMO017910/GWHPAMMO018753/GWHPAMMO020578	5
C. plumiforme	GO:0016779	nucleotidyltransferase activity	5/495	132/11440	0.681484	0.972538	0.901256	GWHPAMMO001910/GWHPAMMO015133/GWHPAMMO017200/GWHPAMMO017202/GWHPAMMO029390	5
C. plumiforme	GO:0048869	cellular developmental process	14/495	356/11440	0.682559	0.972538	0.901256	GWHPAMMO001153/GWHPAMMO003474/GWHPAMMO005110/GWHPAMMO007806/GWHPAMMO012023/GWHPAMMO013457/GWHPAMMO015231/GWHPAMMO019903/GWHPAMMO025441/GWHPAMMO026340/GWHPAMMO026467/GWHPAMMO028359/GWHPAMMO028705/GWHPAMMO028863	14
C. plumiforme	GO:0008028	monocarboxylic acid transmembrane transporter activity	1/495	26/11440	0.683791	0.972538	0.901256	GWHPAMMO005490	1
C. plumiforme	GO:0008037	cell recognition	1/495	26/11440	0.683791	0.972538	0.901256	GWHPAMMO010912	1
C. plumiforme	GO:0009218	pyrimidine ribonucleotide metabolic process	1/495	26/11440	0.683791	0.972538	0.901256	GWHPAMMO004063	1
C. plumiforme	GO:0009220	pyrimidine ribonucleotide biosynthetic process	1/495	26/11440	0.683791	0.972538	0.901256	GWHPAMMO004063	1
C. plumiforme	GO:0016702	oxidoreductase activity, acting on single donors with incorporation of molecular oxygen, incorporation of two atoms of oxygen	1/495	26/11440	0.683791	0.972538	0.901256	GWHPAMMO009726	1
C. plumiforme	GO:0019200	carbohydrate kinase activity	1/495	26/11440	0.683791	0.972538	0.901256	GWHPAMMO001495	1
C. plumiforme	GO:0031348	negative regulation of defense response	1/495	26/11440	0.683791	0.972538	0.901256	GWHPAMMO005110	1
C. plumiforme	GO:0043178	alcohol binding	1/495	26/11440	0.683791	0.972538	0.901256	GWHPAMMO024673	1
C. plumiforme	GO:1903311	regulation of mRNA metabolic process	1/495	26/11440	0.683791	0.972538	0.901256	GWHPAMMO015723	1
C. plumiforme	GO:0022890	inorganic cation transmembrane transporter activity	15/495	381/11440	0.684676	0.972542	0.901259	GWHPAMMO002776/GWHPAMMO008160/GWHPAMMO008954/GWHPAMMO012641/GWHPAMMO013863/GWHPAMMO015770/GWHPAMMO016001/GWHPAMMO020578/GWHPAMMO023984/GWHPAMMO026271/GWHPAMMO026775/GWHPAMMO029384/GWHPAMMO029407/GWHPAMMO029490/GWHPAMMO029748	15
C. plumiforme	GO:0071806	protein transmembrane transport	2/495	54/11440	0.684851	0.972542	0.901259	GWHPAMMO024844/GWHPAMMO024845	2
C. plumiforme	GO:0009826	unidimensional cell growth	4/495	107/11440	0.686173	0.973666	0.902301	GWHPAMMO003474/GWHPAMMO023598/GWHPAMMO025441/GWHPAMMO026467	4
C. plumiforme	GO:0030490	maturation of SSU-rRNA	3/495	81/11440	0.687156	0.97431	0.902898	GWHPAMMO013026/GWHPAMMO018745/GWHPAMMO023238	3
C. plumiforme	GO:0008233	peptidase activity	12/495	309/11440	0.691418	0.976376	0.904812	GWHPAMMO012023/GWHPAMMO021385/GWHPAMMO021913/GWHPAMMO023477/GWHPAMMO024521/GWHPAMMO025661/GWHPAMMO028668/GWHPAMMO029424/GWHPAMMO029479/GWHPAMMO029534/GWHPAMMO029742/GWHPAMMO029744	12
C. plumiforme	GO:0004842	ubiquitin-protein transferase activity	4/495	108/11440	0.693189	0.976376	0.904812	GWHPAMMO007873/GWHPAMMO009987/GWHPAMMO010089/GWHPAMMO019174	4
C. plumiforme	GO:0005654	nucleoplasm	9/495	235/11440	0.693474	0.976376	0.904812	GWHPAMMO005104/GWHPAMMO008051/GWHPAMMO008429/GWHPAMMO014432/GWHPAMMO015723/GWHPAMMO016612/GWHPAMMO019479/GWHPAMMO026340/GWHPAMMO026381	9
C. plumiforme	GO:0009734	auxin-activated signaling pathway	2/495	55/11440	0.694566	0.976376	0.904812	GWHPAMMO007405/GWHPAMMO008305	2
C. plumiforme	GO:0044440	NA	2/495	55/11440	0.694566	0.976376	0.904812	GWHPAMMO007806/GWHPAMMO014902	2
C. plumiforme	GO:1901699	cellular response to nitrogen compound	2/495	55/11440	0.694566	0.976376	0.904812	GWHPAMMO012166/GWHPAMMO016844	2
C. plumiforme	GO:0070925	organelle assembly	7/495	185/11440	0.694616	0.976376	0.904812	GWHPAMMO007806/GWHPAMMO007808/GWHPAMMO012988/GWHPAMMO018319/GWHPAMMO018745/GWHPAMMO023238/GWHPAMMO025287	7
C. plumiforme	GO:0015935	small ribosomal subunit	15/495	384/11440	0.696151	0.976376	0.904812	GWHPAMMO008257/GWHPAMMO008649/GWHPAMMO012988/GWHPAMMO013026/GWHPAMMO013835/GWHPAMMO018745/GWHPAMMO021602/GWHPAMMO022184/GWHPAMMO023238/GWHPAMMO023682/GWHPAMMO023968/GWHPAMMO025246/GWHPAMMO026602/GWHPAMMO026820/GWHPAMMO027790	15
C. plumiforme	GO:0006623	protein targeting to vacuole	1/495	27/11440	0.697504	0.976376	0.904812	GWHPAMMO014902	1
C. plumiforme	GO:0009561	megagametogenesis	1/495	27/11440	0.697504	0.976376	0.904812	GWHPAMMO015231	1
C. plumiforme	GO:0010410	hemicellulose metabolic process	1/495	27/11440	0.697504	0.976376	0.904812	GWHPAMMO012034	1
C. plumiforme	GO:0010584	pollen exine formation	1/495	27/11440	0.697504	0.976376	0.904812	GWHPAMMO019903	1
C. plumiforme	GO:0016645	oxidoreductase activity, acting on the CH-NH group of donors	1/495	27/11440	0.697504	0.976376	0.904812	GWHPAMMO017080	1
C. plumiforme	GO:0034728	nucleosome organization	1/495	27/11440	0.697504	0.976376	0.904812	GWHPAMMO021620	1
C. plumiforme	GO:0090575	RNA polymerase II transcription regulator complex	1/495	27/11440	0.697504	0.976376	0.904812	GWHPAMMO026340	1
C. plumiforme	GO:1902170	cellular response to reactive nitrogen species	1/495	27/11440	0.697504	0.976376	0.904812	GWHPAMMO016844	1
C. plumiforme	GO:0022618	ribonucleoprotein complex assembly	8/495	211/11440	0.698698	0.976376	0.904812	GWHPAMMO007808/GWHPAMMO008430/GWHPAMMO012988/GWHPAMMO018319/GWHPAMMO018745/GWHPAMMO023238/GWHPAMMO025287/GWHPAMMO027931	8
C. plumiforme	GO:0008610	lipid biosynthetic process	13/495	336/11440	0.700914	0.976376	0.904812	GWHPAMMO000408/GWHPAMMO001495/GWHPAMMO006688/GWHPAMMO010570/GWHPAMMO011785/GWHPAMMO012111/GWHPAMMO025823/GWHPAMMO027065/GWHPAMMO029376/GWHPAMMO029424/GWHPAMMO029446/GWHPAMMO029458/GWHPAMMO029509	13
C. plumiforme	GO:0010498	proteasomal protein catabolic process	6/495	161/11440	0.702373	0.976376	0.904812	GWHPAMMO005099/GWHPAMMO007873/GWHPAMMO010089/GWHPAMMO019345/GWHPAMMO021913/GWHPAMMO026670	6
C. plumiforme	GO:0000096	sulfur amino acid metabolic process	2/495	56/11440	0.704032	0.976376	0.904812	GWHPAMMO016355/GWHPAMMO023841	2
C. plumiforme	GO:0006261	DNA-dependent DNA replication	2/495	56/11440	0.704032	0.976376	0.904812	GWHPAMMO005110/GWHPAMMO021656	2
C. plumiforme	GO:0016667	oxidoreductase activity, acting on a sulfur group of donors	2/495	56/11440	0.704032	0.976376	0.904812	GWHPAMMO002509/GWHPAMMO020804	2
C. plumiforme	GO:0051241	negative regulation of multicellular organismal process	2/495	56/11440	0.704032	0.976376	0.904812	GWHPAMMO017240/GWHPAMMO025441	2
C. plumiforme	GO:1903825	organic acid transmembrane transport	2/495	56/11440	0.704032	0.976376	0.904812	GWHPAMMO005490/GWHPAMMO008153	2
C. plumiforme	GO:1905039	carboxylic acid transmembrane transport	2/495	56/11440	0.704032	0.976376	0.904812	GWHPAMMO005490/GWHPAMMO008153	2
C. plumiforme	GO:0016830	carbon-carbon lyase activity	5/495	136/11440	0.706553	0.976376	0.904812	GWHPAMMO001835/GWHPAMMO018338/GWHPAMMO018339/GWHPAMMO023148/GWHPAMMO029430	5
C. plumiforme	GO:0016192	vesicle-mediated transport	11/495	288/11440	0.707515	0.976376	0.904812	GWHPAMMO007806/GWHPAMMO011357/GWHPAMMO013756/GWHPAMMO014737/GWHPAMMO014902/GWHPAMMO017733/GWHPAMMO021259/GWHPAMMO021416/GWHPAMMO028038/GWHPAMMO028759/GWHPAMMO028988	11
C. plumiforme	GO:0000149	SNARE binding	1/495	28/11440	0.710624	0.976376	0.904812	GWHPAMMO014902	1
C. plumiforme	GO:0005096	GTPase activator activity	1/495	28/11440	0.710624	0.976376	0.904812	GWHPAMMO011357	1
C. plumiforme	GO:0006534	cysteine metabolic process	1/495	28/11440	0.710624	0.976376	0.904812	GWHPAMMO023841	1
C. plumiforme	GO:0006555	methionine metabolic process	1/495	28/11440	0.710624	0.976376	0.904812	GWHPAMMO016355	1
C. plumiforme	GO:0006626	protein targeting to mitochondrion	1/495	28/11440	0.710624	0.976376	0.904812	GWHPAMMO023477	1
C. plumiforme	GO:0006749	glutathione metabolic process	1/495	28/11440	0.710624	0.976376	0.904812	GWHPAMMO020804	1
C. plumiforme	GO:0010090	trichome morphogenesis	1/495	28/11440	0.710624	0.976376	0.904812	GWHPAMMO013457	1
C. plumiforme	GO:0030674	protein-macromolecule adaptor activity	1/495	28/11440	0.710624	0.976376	0.904812	GWHPAMMO014902	1
C. plumiforme	GO:0048236	plant-type sporogenesis	1/495	28/11440	0.710624	0.976376	0.904812	GWHPAMMO028863	1
C. plumiforme	GO:0051537	2 iron, 2 sulfur cluster binding	1/495	28/11440	0.710624	0.976376	0.904812	GWHPAMMO029565	1
C. plumiforme	GO:0070585	protein localization to mitochondrion	1/495	28/11440	0.710624	0.976376	0.904812	GWHPAMMO023477	1
C. plumiforme	GO:0072655	establishment of protein localization to mitochondrion	1/495	28/11440	0.710624	0.976376	0.904812	GWHPAMMO023477	1
C. plumiforme	GO:0072665	protein localization to vacuole	1/495	28/11440	0.710624	0.976376	0.904812	GWHPAMMO014902	1
C. plumiforme	GO:0072666	establishment of protein localization to vacuole	1/495	28/11440	0.710624	0.976376	0.904812	GWHPAMMO014902	1
C. plumiforme	GO:0006486	protein glycosylation	2/495	57/11440	0.713253	0.976376	0.904812	GWHPAMMO008860/GWHPAMMO029388	2
C. plumiforme	GO:0043413	macromolecule glycosylation	2/495	57/11440	0.713253	0.976376	0.904812	GWHPAMMO008860/GWHPAMMO029388	2
C. plumiforme	GO:0045862	positive regulation of proteolysis	2/495	57/11440	0.713253	0.976376	0.904812	GWHPAMMO005110/GWHPAMMO021913	2
C. plumiforme	GO:0051213	dioxygenase activity	2/495	57/11440	0.713253	0.976376	0.904812	GWHPAMMO002147/GWHPAMMO009726	2
C. plumiforme	GO:0015980	energy derivation by oxidation of organic compounds	6/495	163/11440	0.713552	0.976376	0.904812	GWHPAMMO001910/GWHPAMMO012641/GWHPAMMO014823/GWHPAMMO021338/GWHPAMMO025308/GWHPAMMO028705	6
C. plumiforme	GO:0010015	root morphogenesis	4/495	111/11440	0.713567	0.976376	0.904812	GWHPAMMO001153/GWHPAMMO012023/GWHPAMMO016956/GWHPAMMO028359	4
C. plumiforme	GO:0000151	ubiquitin ligase complex	3/495	85/11440	0.718197	0.979352	0.907571	GWHPAMMO004016/GWHPAMMO014432/GWHPAMMO015723	3
C. plumiforme	GO:0097237	cellular response to toxic substance	3/495	85/11440	0.718197	0.979352	0.907571	GWHPAMMO015675/GWHPAMMO020804/GWHPAMMO028668	3
C. plumiforme	GO:0006605	protein targeting	5/495	138/11440	0.718561	0.979352	0.907571	GWHPAMMO013344/GWHPAMMO014902/GWHPAMMO023477/GWHPAMMO027257/GWHPAMMO029561	5
C. plumiforme	GO:0023051	regulation of signaling	5/495	138/11440	0.718561	0.979352	0.907571	GWHPAMMO003474/GWHPAMMO005110/GWHPAMMO008051/GWHPAMMO019479/GWHPAMMO020804	5
C. plumiforme	GO:0051239	regulation of multicellular organismal process	11/495	291/11440	0.720106	0.979352	0.907571	GWHPAMMO003474/GWHPAMMO005023/GWHPAMMO012166/GWHPAMMO017240/GWHPAMMO018617/GWHPAMMO018621/GWHPAMMO019479/GWHPAMMO023598/GWHPAMMO024211/GWHPAMMO025441/GWHPAMMO026340	11
C. plumiforme	GO:0007051	spindle organization	1/495	29/11440	0.723176	0.979352	0.907571	GWHPAMMO008373	1
C. plumiforme	GO:0009225	nucleotide-sugar metabolic process	1/495	29/11440	0.723176	0.979352	0.907571	GWHPAMMO008860	1
C. plumiforme	GO:0009809	lignin biosynthetic process	1/495	29/11440	0.723176	0.979352	0.907571	GWHPAMMO008146	1
C. plumiforme	GO:0015926	glucosidase activity	1/495	29/11440	0.723176	0.979352	0.907571	GWHPAMMO016844	1
C. plumiforme	GO:0016573	histone acetylation	1/495	29/11440	0.723176	0.979352	0.907571	GWHPAMMO005023	1
C. plumiforme	GO:0043424	protein histidine kinase binding	1/495	29/11440	0.723176	0.979352	0.907571	GWHPAMMO028180	1
C. plumiforme	GO:0060090	molecular adaptor activity	1/495	29/11440	0.723176	0.979352	0.907571	GWHPAMMO014902	1
C. plumiforme	GO:0010604	positive regulation of macromolecule metabolic process	12/495	317/11440	0.724106	0.979352	0.907571	GWHPAMMO005104/GWHPAMMO005110/GWHPAMMO006814/GWHPAMMO008051/GWHPAMMO008429/GWHPAMMO014432/GWHPAMMO016612/GWHPAMMO019479/GWHPAMMO021913/GWHPAMMO026340/GWHPAMMO026381/GWHPAMMO027261	12
C. plumiforme	GO:0008324	cation transmembrane transporter activity	15/495	392/11440	0.725531	0.979352	0.907571	GWHPAMMO002776/GWHPAMMO008160/GWHPAMMO008954/GWHPAMMO012641/GWHPAMMO013863/GWHPAMMO015770/GWHPAMMO016001/GWHPAMMO020578/GWHPAMMO023984/GWHPAMMO026271/GWHPAMMO026775/GWHPAMMO029384/GWHPAMMO029407/GWHPAMMO029490/GWHPAMMO029748	15
C. plumiforme	GO:0031406	carboxylic acid binding	2/495	59/11440	0.730973	0.979352	0.907571	GWHPAMMO002147/GWHPAMMO029462	2
C. plumiforme	GO:0043177	organic acid binding	2/495	59/11440	0.730973	0.979352	0.907571	GWHPAMMO002147/GWHPAMMO029462	2
C. plumiforme	GO:0050793	regulation of developmental process	12/495	319/11440	0.731923	0.979352	0.907571	GWHPAMMO003474/GWHPAMMO005023/GWHPAMMO007806/GWHPAMMO012166/GWHPAMMO017240/GWHPAMMO018617/GWHPAMMO018621/GWHPAMMO023598/GWHPAMMO024211/GWHPAMMO025441/GWHPAMMO026340/GWHPAMMO028547	12
C. plumiforme	GO:0030163	protein catabolic process	14/495	369/11440	0.732113	0.979352	0.907571	GWHPAMMO005099/GWHPAMMO005458/GWHPAMMO007533/GWHPAMMO007755/GWHPAMMO007873/GWHPAMMO010089/GWHPAMMO014432/GWHPAMMO019345/GWHPAMMO021913/GWHPAMMO026670/GWHPAMMO028229/GWHPAMMO028589/GWHPAMMO029550/GWHPAMMO029612	14
C. plumiforme	GO:0019787	ubiquitin-like protein transferase activity	4/495	114/11440	0.732936	0.979352	0.907571	GWHPAMMO007873/GWHPAMMO009987/GWHPAMMO010089/GWHPAMMO019174	4
C. plumiforme	GO:1901607	alpha-amino acid biosynthetic process	4/495	114/11440	0.732936	0.979352	0.907571	GWHPAMMO016355/GWHPAMMO023841/GWHPAMMO029441/GWHPAMMO029443	4
C. plumiforme	GO:0006366	transcription by RNA polymerase II	6/495	167/11440	0.735038	0.979352	0.907571	GWHPAMMO005110/GWHPAMMO006814/GWHPAMMO014432/GWHPAMMO021913/GWHPAMMO026340/GWHPAMMO027261	6
C. plumiforme	GO:0005102	signaling receptor binding	1/495	30/11440	0.735184	0.979352	0.907571	GWHPAMMO005110	1
C. plumiforme	GO:0006475	internal protein amino acid acetylation	1/495	30/11440	0.735184	0.979352	0.907571	GWHPAMMO005023	1
C. plumiforme	GO:0006915	apoptotic process	1/495	30/11440	0.735184	0.979352	0.907571	GWHPAMMO005110	1
C. plumiforme	GO:0008154	actin polymerization or depolymerization	1/495	30/11440	0.735184	0.979352	0.907571	GWHPAMMO013457	1
C. plumiforme	GO:0009846	pollen germination	1/495	30/11440	0.735184	0.979352	0.907571	GWHPAMMO018056	1
C. plumiforme	GO:0010102	lateral root morphogenesis	1/495	30/11440	0.735184	0.979352	0.907571	GWHPAMMO016956	1
C. plumiforme	GO:0015718	monocarboxylic acid transport	1/495	30/11440	0.735184	0.979352	0.907571	GWHPAMMO005490	1
C. plumiforme	GO:0018393	internal peptidyl-lysine acetylation	1/495	30/11440	0.735184	0.979352	0.907571	GWHPAMMO005023	1
C. plumiforme	GO:0018394	peptidyl-lysine acetylation	1/495	30/11440	0.735184	0.979352	0.907571	GWHPAMMO005023	1
C. plumiforme	GO:0034293	sexual sporulation	1/495	30/11440	0.735184	0.979352	0.907571	GWHPAMMO028863	1
C. plumiforme	GO:0042430	indole-containing compound metabolic process	1/495	30/11440	0.735184	0.979352	0.907571	GWHPAMMO029510	1
C. plumiforme	GO:0046835	carbohydrate phosphorylation	1/495	30/11440	0.735184	0.979352	0.907571	GWHPAMMO001495	1
C. plumiforme	GO:1902903	regulation of supramolecular fiber organization	1/495	30/11440	0.735184	0.979352	0.907571	GWHPAMMO013457	1
C. plumiforme	GO:1905392	plant organ morphogenesis	7/495	193/11440	0.73559	0.979352	0.907571	GWHPAMMO001153/GWHPAMMO005104/GWHPAMMO011357/GWHPAMMO012023/GWHPAMMO016956/GWHPAMMO026381/GWHPAMMO028359	7
C. plumiforme	GO:0015077	monovalent inorganic cation transmembrane transporter activity	12/495	320/11440	0.735778	0.979352	0.907571	GWHPAMMO002776/GWHPAMMO008160/GWHPAMMO008954/GWHPAMMO012641/GWHPAMMO013863/GWHPAMMO015770/GWHPAMMO016001/GWHPAMMO020578/GWHPAMMO023984/GWHPAMMO029384/GWHPAMMO029490/GWHPAMMO029748	12
C. plumiforme	GO:0061024	membrane organization	4/495	115/11440	0.73917	0.979352	0.907571	GWHPAMMO005110/GWHPAMMO014902/GWHPAMMO015231/GWHPAMMO027065	4
C. plumiforme	GO:0051093	negative regulation of developmental process	2/495	60/11440	0.739479	0.979352	0.907571	GWHPAMMO017240/GWHPAMMO025441	2
C. plumiforme	GO:0140098	catalytic activity, acting on RNA	11/495	296/11440	0.740309	0.979352	0.907571	GWHPAMMO004412/GWHPAMMO005104/GWHPAMMO005757/GWHPAMMO006817/GWHPAMMO013360/GWHPAMMO018319/GWHPAMMO019197/GWHPAMMO019479/GWHPAMMO025287/GWHPAMMO026381/GWHPAMMO029435	11
C. plumiforme	GO:0045087	innate immune response	7/495	195/11440	0.745213	0.979352	0.907571	GWHPAMMO005110/GWHPAMMO006688/GWHPAMMO008305/GWHPAMMO016844/GWHPAMMO016956/GWHPAMMO016957/GWHPAMMO025823	7
C. plumiforme	GO:0045934	negative regulation of nucleobase-containing compound metabolic process	4/495	116/11440	0.745294	0.979352	0.907571	GWHPAMMO005110/GWHPAMMO017240/GWHPAMMO023598/GWHPAMMO026417	4
C. plumiforme	GO:0032270	positive regulation of cellular protein metabolic process	6/495	169/11440	0.745343	0.979352	0.907571	GWHPAMMO005110/GWHPAMMO006814/GWHPAMMO008051/GWHPAMMO019479/GWHPAMMO021913/GWHPAMMO027261	6
C. plumiforme	GO:0033036	macromolecule localization	19/495	497/11440	0.745421	0.979352	0.907571	GWHPAMMO005110/GWHPAMMO007806/GWHPAMMO007808/GWHPAMMO013344/GWHPAMMO014737/GWHPAMMO014902/GWHPAMMO017200/GWHPAMMO017202/GWHPAMMO020128/GWHPAMMO022289/GWHPAMMO023477/GWHPAMMO024844/GWHPAMMO024845/GWHPAMMO027257/GWHPAMMO028547/GWHPAMMO029561/GWHPAMMO029666/GWHPAMMO030199/GWHPAMMO030200	19
C. plumiforme	GO:0004620	phospholipase activity	1/495	31/11440	0.746673	0.979352	0.907571	GWHPAMMO027378	1
C. plumiforme	GO:0005769	early endosome	1/495	31/11440	0.746673	0.979352	0.907571	GWHPAMMO007806	1
C. plumiforme	GO:0009933	meristem structural organization	1/495	31/11440	0.746673	0.979352	0.907571	GWHPAMMO028547	1
C. plumiforme	GO:0010208	pollen wall assembly	1/495	31/11440	0.746673	0.979352	0.907571	GWHPAMMO019903	1
C. plumiforme	GO:0015036	disulfide oxidoreductase activity	1/495	31/11440	0.746673	0.979352	0.907571	GWHPAMMO020804	1
C. plumiforme	GO:0051302	regulation of cell division	1/495	31/11440	0.746673	0.979352	0.907571	GWHPAMMO008373	1
C. plumiforme	GO:0098661	inorganic anion transmembrane transport	1/495	31/11440	0.746673	0.979352	0.907571	GWHPAMMO024673	1
C. plumiforme	GO:2000242	negative regulation of reproductive process	1/495	31/11440	0.746673	0.979352	0.907571	GWHPAMMO017240	1
C. plumiforme	GO:0005506	iron ion binding	12/495	323/11440	0.747124	0.979352	0.907571	GWHPAMMO010570/GWHPAMMO018033/GWHPAMMO025405/GWHPAMMO027572/GWHPAMMO029395/GWHPAMMO029398/GWHPAMMO029430/GWHPAMMO029490/GWHPAMMO029502/GWHPAMMO029577/GWHPAMMO029744/GWHPAMMO029746	12
C. plumiforme	GO:0061630	ubiquitin protein ligase activity	2/495	61/11440	0.747755	0.979352	0.907571	GWHPAMMO007873/GWHPAMMO010089	2
C. plumiforme	GO:0005759	mitochondrial matrix	6/495	170/11440	0.750387	0.979352	0.907571	GWHPAMMO004233/GWHPAMMO005110/GWHPAMMO007584/GWHPAMMO009746/GWHPAMMO014823/GWHPAMMO023477	6
C. plumiforme	GO:0009888	tissue development	8/495	222/11440	0.750528	0.979352	0.907571	GWHPAMMO001153/GWHPAMMO011357/GWHPAMMO012023/GWHPAMMO013457/GWHPAMMO016355/GWHPAMMO023598/GWHPAMMO028359/GWHPAMMO028547	8
C. plumiforme	GO:0016311	dephosphorylation	4/495	117/11440	0.751307	0.979352	0.907571	GWHPAMMO011510/GWHPAMMO021250/GWHPAMMO022470/GWHPAMMO024201	4
C. plumiforme	GO:0044427	NA	4/495	117/11440	0.751307	0.979352	0.907571	GWHPAMMO005367/GWHPAMMO008373/GWHPAMMO016981/GWHPAMMO026417	4
C. plumiforme	GO:0045333	cellular respiration	5/495	144/11440	0.752468	0.979352	0.907571	GWHPAMMO012641/GWHPAMMO014823/GWHPAMMO021338/GWHPAMMO025308/GWHPAMMO028705	5
C. plumiforme	GO:1990204	oxidoreductase complex	3/495	90/11440	0.753575	0.979352	0.907571	GWHPAMMO014823/GWHPAMMO021338/GWHPAMMO023477	3
C. plumiforme	GO:0048046	apoplast	12/495	325/11440	0.754506	0.979352	0.907571	GWHPAMMO001910/GWHPAMMO002049/GWHPAMMO007533/GWHPAMMO007584/GWHPAMMO010408/GWHPAMMO010422/GWHPAMMO011510/GWHPAMMO013739/GWHPAMMO017071/GWHPAMMO022470/GWHPAMMO024201/GWHPAMMO028547	12
C. plumiforme	GO:0007568	aging	2/495	62/11440	0.755804	0.979352	0.907571	GWHPAMMO005110/GWHPAMMO028705	2
C. plumiforme	GO:0009743	response to carbohydrate	2/495	62/11440	0.755804	0.979352	0.907571	GWHPAMMO015675/GWHPAMMO030180	2
C. plumiforme	GO:0006886	intracellular protein transport	10/495	275/11440	0.75757	0.979352	0.907571	GWHPAMMO007806/GWHPAMMO007808/GWHPAMMO013344/GWHPAMMO014902/GWHPAMMO023477/GWHPAMMO024844/GWHPAMMO024845/GWHPAMMO027257/GWHPAMMO029561/GWHPAMMO029666	10
C. plumiforme	GO:0006473	protein acetylation	1/495	32/11440	0.757664	0.979352	0.907571	GWHPAMMO005023	1
C. plumiforme	GO:0006576	cellular biogenic amine metabolic process	1/495	32/11440	0.757664	0.979352	0.907571	GWHPAMMO029510	1
C. plumiforme	GO:0006906	vesicle fusion	1/495	32/11440	0.757664	0.979352	0.907571	GWHPAMMO014902	1
C. plumiforme	GO:0009606	tropism	1/495	32/11440	0.757664	0.979352	0.907571	GWHPAMMO020716	1
C. plumiforme	GO:0009749	response to glucose	1/495	32/11440	0.757664	0.979352	0.907571	GWHPAMMO030180	1
C. plumiforme	GO:0010101	post-embryonic root morphogenesis	1/495	32/11440	0.757664	0.979352	0.907571	GWHPAMMO016956	1
C. plumiforme	GO:0016591	RNA polymerase II, holoenzyme	1/495	32/11440	0.757664	0.979352	0.907571	GWHPAMMO026340	1
C. plumiforme	GO:0018022	peptidyl-lysine methylation	1/495	32/11440	0.757664	0.979352	0.907571	GWHPAMMO009113	1
C. plumiforme	GO:0030120	vesicle coat	1/495	32/11440	0.757664	0.979352	0.907571	GWHPAMMO014737	1
C. plumiforme	GO:0030133	transport vesicle	1/495	32/11440	0.757664	0.979352	0.907571	GWHPAMMO011357	1
C. plumiforme	GO:0031497	chromatin assembly	1/495	32/11440	0.757664	0.979352	0.907571	GWHPAMMO021620	1
C. plumiforme	GO:0034968	histone lysine methylation	1/495	32/11440	0.757664	0.979352	0.907571	GWHPAMMO009113	1
C. plumiforme	GO:0043087	regulation of GTPase activity	1/495	32/11440	0.757664	0.979352	0.907571	GWHPAMMO011357	1
C. plumiforme	GO:0043934	sporulation	1/495	32/11440	0.757664	0.979352	0.907571	GWHPAMMO028863	1
C. plumiforme	GO:0048532	anatomical structure arrangement	1/495	32/11440	0.757664	0.979352	0.907571	GWHPAMMO028547	1
C. plumiforme	GO:0010646	regulation of cell communication	5/495	145/11440	0.757813	0.979352	0.907571	GWHPAMMO003474/GWHPAMMO005110/GWHPAMMO008051/GWHPAMMO019479/GWHPAMMO020804	5
C. plumiforme	GO:0015078	proton transmembrane transporter activity	10/495	276/11440	0.761473	0.98111	0.909199	GWHPAMMO002776/GWHPAMMO008954/GWHPAMMO012641/GWHPAMMO015770/GWHPAMMO016001/GWHPAMMO020578/GWHPAMMO023984/GWHPAMMO029384/GWHPAMMO029490/GWHPAMMO029748	10
C. plumiforme	GO:0005576	extracellular region	18/495	478/11440	0.762982	0.98111	0.909199	GWHPAMMO001910/GWHPAMMO002049/GWHPAMMO007533/GWHPAMMO007571/GWHPAMMO007584/GWHPAMMO010408/GWHPAMMO010422/GWHPAMMO010912/GWHPAMMO011510/GWHPAMMO013739/GWHPAMMO015675/GWHPAMMO017071/GWHPAMMO022470/GWHPAMMO024201/GWHPAMMO024558/GWHPAMMO028547/GWHPAMMO029490/GWHPAMMO029541	18
C. plumiforme	GO:0050790	regulation of catalytic activity	5/495	146/11440	0.763071	0.98111	0.909199	GWHPAMMO005110/GWHPAMMO006814/GWHPAMMO011357/GWHPAMMO026340/GWHPAMMO027261	5
C. plumiforme	GO:0003690	double-stranded DNA binding	2/495	63/11440	0.763631	0.98111	0.909199	GWHPAMMO019479/GWHPAMMO029476	2
C. plumiforme	GO:0019253	reductive pentose-phosphate cycle	2/495	63/11440	0.763631	0.98111	0.909199	GWHPAMMO002049/GWHPAMMO027682	2
C. plumiforme	GO:0042542	response to hydrogen peroxide	2/495	63/11440	0.763631	0.98111	0.909199	GWHPAMMO008305/GWHPAMMO028668	2
C. plumiforme	GO:0009733	response to auxin	6/495	173/11440	0.765082	0.98111	0.909199	GWHPAMMO007405/GWHPAMMO008305/GWHPAMMO011357/GWHPAMMO016956/GWHPAMMO016957/GWHPAMMO023598	6
C. plumiforme	GO:0051247	positive regulation of protein metabolic process	6/495	173/11440	0.765082	0.98111	0.909199	GWHPAMMO005110/GWHPAMMO006814/GWHPAMMO008051/GWHPAMMO019479/GWHPAMMO021913/GWHPAMMO027261	6
C. plumiforme	GO:0000209	protein polyubiquitination	1/495	33/11440	0.768179	0.98111	0.909199	GWHPAMMO010089	1
C. plumiforme	GO:0003712	transcription coregulator activity	1/495	33/11440	0.768179	0.98111	0.909199	GWHPAMMO008051	1
C. plumiforme	GO:0010026	trichome differentiation	1/495	33/11440	0.768179	0.98111	0.909199	GWHPAMMO013457	1
C. plumiforme	GO:0015079	potassium ion transmembrane transporter activity	1/495	33/11440	0.768179	0.98111	0.909199	GWHPAMMO029384	1
C. plumiforme	GO:0030198	extracellular matrix organization	1/495	33/11440	0.768179	0.98111	0.909199	GWHPAMMO019903	1
C. plumiforme	GO:0043062	extracellular structure organization	1/495	33/11440	0.768179	0.98111	0.909199	GWHPAMMO019903	1
C. plumiforme	GO:0046915	transition metal ion transmembrane transporter activity	1/495	33/11440	0.768179	0.98111	0.909199	GWHPAMMO026271	1
C. plumiforme	GO:0098552	side of membrane	1/495	33/11440	0.768179	0.98111	0.909199	GWHPAMMO020716	1
C. plumiforme	GO:0006457	protein folding	5/495	147/11440	0.768243	0.98111	0.909199	GWHPAMMO005110/GWHPAMMO015231/GWHPAMMO020852/GWHPAMMO027296/GWHPAMMO028547	5
C. plumiforme	GO:0032504	multicellular organism reproduction	3/495	93/11440	0.773035	0.986432	0.914131	GWHPAMMO016956/GWHPAMMO016957/GWHPAMMO023598	3
C. plumiforme	GO:0046961	proton-transporting ATPase activity, rotational mechanism	4/495	121/11440	0.774275	0.986432	0.914131	GWHPAMMO002776/GWHPAMMO008954/GWHPAMMO016001/GWHPAMMO020578	4
C. plumiforme	GO:0009653	anatomical structure morphogenesis	16/495	433/11440	0.778145	0.986432	0.914131	GWHPAMMO001153/GWHPAMMO003474/GWHPAMMO005104/GWHPAMMO007806/GWHPAMMO011357/GWHPAMMO012023/GWHPAMMO013457/GWHPAMMO015231/GWHPAMMO016956/GWHPAMMO019903/GWHPAMMO023598/GWHPAMMO025441/GWHPAMMO026381/GWHPAMMO026467/GWHPAMMO028359/GWHPAMMO028547	16
C. plumiforme	GO:0009746	response to hexose	1/495	34/11440	0.778239	0.986432	0.914131	GWHPAMMO030180	1
C. plumiforme	GO:0034284	response to monosaccharide	1/495	34/11440	0.778239	0.986432	0.914131	GWHPAMMO030180	1
C. plumiforme	GO:0043543	protein acylation	1/495	34/11440	0.778239	0.986432	0.914131	GWHPAMMO005023	1
C. plumiforme	GO:0046942	carboxylic acid transport	2/495	65/11440	0.778633	0.986432	0.914131	GWHPAMMO005490/GWHPAMMO008153	2
C. plumiforme	GO:0051336	regulation of hydrolase activity	2/495	65/11440	0.778633	0.986432	0.914131	GWHPAMMO005110/GWHPAMMO011357	2
C. plumiforme	GO:0061659	ubiquitin-like protein ligase activity	2/495	65/11440	0.778633	0.986432	0.914131	GWHPAMMO007873/GWHPAMMO010089	2
C. plumiforme	GO:0009657	plastid organization	3/495	94/11440	0.779236	0.986432	0.914131	GWHPAMMO017240/GWHPAMMO020716/GWHPAMMO027065	3
C. plumiforme	GO:0007166	cell surface receptor signaling pathway	2/495	66/11440	0.785817	0.986432	0.914131	GWHPAMMO005110/GWHPAMMO008051	2
C. plumiforme	GO:0015849	organic acid transport	2/495	66/11440	0.785817	0.986432	0.914131	GWHPAMMO005490/GWHPAMMO008153	2
C. plumiforme	GO:0051640	organelle localization	2/495	66/11440	0.785817	0.986432	0.914131	GWHPAMMO007808/GWHPAMMO020716	2
C. plumiforme	GO:0030154	cell differentiation	10/495	283/11440	0.787568	0.986432	0.914131	GWHPAMMO001153/GWHPAMMO003474/GWHPAMMO005110/GWHPAMMO007806/GWHPAMMO012023/GWHPAMMO013457/GWHPAMMO015231/GWHPAMMO025441/GWHPAMMO026340/GWHPAMMO028359	10
C. plumiforme	GO:0007178	transmembrane receptor protein serine/threonine kinase signaling pathway	1/495	35/11440	0.787863	0.986432	0.914131	GWHPAMMO008051	1
C. plumiforme	GO:0010927	cellular component assembly involved in morphogenesis	1/495	35/11440	0.787863	0.986432	0.914131	GWHPAMMO019903	1
C. plumiforme	GO:0032386	regulation of intracellular transport	1/495	35/11440	0.787863	0.986432	0.914131	GWHPAMMO007806	1
C. plumiforme	GO:0042393	histone binding	1/495	35/11440	0.787863	0.986432	0.914131	GWHPAMMO024084	1
C. plumiforme	GO:0043086	negative regulation of catalytic activity	1/495	35/11440	0.787863	0.986432	0.914131	GWHPAMMO005110	1
C. plumiforme	GO:0048581	negative regulation of post-embryonic development	1/495	35/11440	0.787863	0.986432	0.914131	GWHPAMMO017240	1
C. plumiforme	GO:0051493	regulation of cytoskeleton organization	1/495	35/11440	0.787863	0.986432	0.914131	GWHPAMMO013457	1
C. plumiforme	GO:0060627	regulation of vesicle-mediated transport	1/495	35/11440	0.787863	0.986432	0.914131	GWHPAMMO007806	1
C. plumiforme	GO:0071322	cellular response to carbohydrate stimulus	1/495	35/11440	0.787863	0.986432	0.914131	GWHPAMMO015675	1
C. plumiforme	GO:0006955	immune response	7/495	205/11440	0.789607	0.986432	0.914131	GWHPAMMO005110/GWHPAMMO006688/GWHPAMMO008305/GWHPAMMO016844/GWHPAMMO016956/GWHPAMMO016957/GWHPAMMO025823	7
C. plumiforme	GO:0031461	cullin-RING ubiquitin ligase complex	2/495	67/11440	0.792795	0.986432	0.914131	GWHPAMMO004016/GWHPAMMO015723	2
C. plumiforme	GO:0009814	defense response, incompatible interaction	4/495	125/11440	0.795541	0.986432	0.914131	GWHPAMMO006688/GWHPAMMO016956/GWHPAMMO016957/GWHPAMMO025823	4
C. plumiforme	GO:0006979	response to oxidative stress	8/495	233/11440	0.795793	0.986432	0.914131	GWHPAMMO001835/GWHPAMMO008051/GWHPAMMO008305/GWHPAMMO015675/GWHPAMMO016844/GWHPAMMO023598/GWHPAMMO028668/GWHPAMMO029376	8
C. plumiforme	GO:0016853	isomerase activity	6/495	180/11440	0.796864	0.986432	0.914131	GWHPAMMO008305/GWHPAMMO020852/GWHPAMMO022541/GWHPAMMO027296/GWHPAMMO027682/GWHPAMMO029368	6
C. plumiforme	GO:0048585	negative regulation of response to stimulus	3/495	97/11440	0.797006	0.986432	0.914131	GWHPAMMO005110/GWHPAMMO017240/GWHPAMMO025441	3
C. plumiforme	GO:0002239	response to oomycetes	1/495	36/11440	0.79707	0.986432	0.914131	GWHPAMMO028180	1
C. plumiforme	GO:0006890	retrograde vesicle-mediated transport, Golgi to endoplasmic reticulum	1/495	36/11440	0.79707	0.986432	0.914131	GWHPAMMO014737	1
C. plumiforme	GO:0007015	actin filament organization	1/495	36/11440	0.79707	0.986432	0.914131	GWHPAMMO013457	1
C. plumiforme	GO:0015748	organophosphate ester transport	1/495	36/11440	0.79707	0.986432	0.914131	GWHPAMMO023138	1
C. plumiforme	GO:0016036	cellular response to phosphate starvation	1/495	36/11440	0.79707	0.986432	0.914131	GWHPAMMO024673	1
C. plumiforme	GO:0016628	oxidoreductase activity, acting on the CH-CH group of donors, NAD or NADP as acceptor	1/495	36/11440	0.79707	0.986432	0.914131	GWHPAMMO029443	1
C. plumiforme	GO:0090626	plant epidermis morphogenesis	1/495	36/11440	0.79707	0.986432	0.914131	GWHPAMMO013457	1
C. plumiforme	GO:0051172	negative regulation of nitrogen compound metabolic process	5/495	153/11440	0.797483	0.986432	0.914131	GWHPAMMO005110/GWHPAMMO017240/GWHPAMMO017297/GWHPAMMO023598/GWHPAMMO026417	5
C. plumiforme	GO:1990234	transferase complex	9/495	260/11440	0.798467	0.986432	0.914131	GWHPAMMO004016/GWHPAMMO006814/GWHPAMMO011934/GWHPAMMO014432/GWHPAMMO014823/GWHPAMMO015723/GWHPAMMO021200/GWHPAMMO026340/GWHPAMMO027261	9
C. plumiforme	GO:0044454	NA	2/495	68/11440	0.799573	0.986432	0.914131	GWHPAMMO008373/GWHPAMMO026417	2
C. plumiforme	GO:0071365	cellular response to auxin stimulus	2/495	68/11440	0.799573	0.986432	0.914131	GWHPAMMO007405/GWHPAMMO008305	2
C. plumiforme	GO:0015399	primary active transmembrane transporter activity	10/495	287/11440	0.801525	0.986432	0.914131	GWHPAMMO002776/GWHPAMMO008954/GWHPAMMO016001/GWHPAMMO018753/GWHPAMMO020578/GWHPAMMO024844/GWHPAMMO024845/GWHPAMMO029384/GWHPAMMO030199/GWHPAMMO030200	10
C. plumiforme	GO:0000902	cell morphogenesis	5/495	154/11440	0.802064	0.986432	0.914131	GWHPAMMO003474/GWHPAMMO013457/GWHPAMMO023598/GWHPAMMO025441/GWHPAMMO026467	5
C. plumiforme	GO:0016831	carboxy-lyase activity	3/495	98/11440	0.802658	0.986432	0.914131	GWHPAMMO018338/GWHPAMMO018339/GWHPAMMO023148	3
C. plumiforme	GO:0090698	post-embryonic plant morphogenesis	3/495	98/11440	0.802658	0.986432	0.914131	GWHPAMMO005104/GWHPAMMO016956/GWHPAMMO026381	3
C. plumiforme	GO:0098800	inner mitochondrial membrane protein complex	4/495	127/11440	0.805555	0.986432	0.914131	GWHPAMMO002776/GWHPAMMO012641/GWHPAMMO021338/GWHPAMMO023477	4
C. plumiforme	GO:0006323	DNA packaging	1/495	37/11440	0.805878	0.986432	0.914131	GWHPAMMO021620	1
C. plumiforme	GO:0006342	chromatin silencing	1/495	37/11440	0.805878	0.986432	0.914131	GWHPAMMO026417	1
C. plumiforme	GO:0006612	protein targeting to membrane	1/495	37/11440	0.805878	0.986432	0.914131	GWHPAMMO013344	1
C. plumiforme	GO:0009664	plant-type cell wall organization	1/495	37/11440	0.805878	0.986432	0.914131	GWHPAMMO026467	1
C. plumiforme	GO:0010393	galacturonan metabolic process	1/495	37/11440	0.805878	0.986432	0.914131	GWHPAMMO023598	1
C. plumiforme	GO:0015238	NA	1/495	37/11440	0.805878	0.986432	0.914131	GWHPAMMO002515	1
C. plumiforme	GO:0042180	cellular ketone metabolic process	1/495	37/11440	0.805878	0.986432	0.914131	GWHPAMMO029510	1
C. plumiforme	GO:0044772	mitotic cell cycle phase transition	1/495	37/11440	0.805878	0.986432	0.914131	GWHPAMMO030180	1
C. plumiforme	GO:0080135	regulation of cellular response to stress	1/495	37/11440	0.805878	0.986432	0.914131	GWHPAMMO025441	1
C. plumiforme	GO:0099568	cytoplasmic region	1/495	37/11440	0.805878	0.986432	0.914131	GWHPAMMO028038	1
C. plumiforme	GO:1990837	sequence-specific double-stranded DNA binding	1/495	37/11440	0.805878	0.986432	0.914131	GWHPAMMO019479	1
C. plumiforme	GO:0030234	enzyme regulator activity	5/495	155/11440	0.806562	0.986432	0.914131	GWHPAMMO001153/GWHPAMMO005110/GWHPAMMO006814/GWHPAMMO011357/GWHPAMMO027261	5
C. plumiforme	GO:0022853	active ion transmembrane transporter activity	8/495	236/11440	0.807012	0.986432	0.914131	GWHPAMMO002776/GWHPAMMO008954/GWHPAMMO013863/GWHPAMMO015770/GWHPAMMO016001/GWHPAMMO020578/GWHPAMMO029384/GWHPAMMO029490	8
C. plumiforme	GO:0034613	cellular protein localization	11/495	315/11440	0.808043	0.986432	0.914131	GWHPAMMO005110/GWHPAMMO007806/GWHPAMMO007808/GWHPAMMO013344/GWHPAMMO014902/GWHPAMMO023477/GWHPAMMO024844/GWHPAMMO024845/GWHPAMMO027257/GWHPAMMO029561/GWHPAMMO029666	11
C. plumiforme	GO:2000026	regulation of multicellular organismal development	9/495	263/11440	0.809049	0.986432	0.914131	GWHPAMMO005023/GWHPAMMO012166/GWHPAMMO017240/GWHPAMMO018617/GWHPAMMO018621/GWHPAMMO023598/GWHPAMMO024211/GWHPAMMO025441/GWHPAMMO026340	9
C. plumiforme	GO:0098655	cation transmembrane transport	15/495	419/11440	0.810969	0.986432	0.914131	GWHPAMMO002776/GWHPAMMO003474/GWHPAMMO008160/GWHPAMMO008488/GWHPAMMO008954/GWHPAMMO012641/GWHPAMMO013863/GWHPAMMO015770/GWHPAMMO016001/GWHPAMMO020578/GWHPAMMO020716/GWHPAMMO023984/GWHPAMMO026271/GWHPAMMO026775/GWHPAMMO029748	15
C. plumiforme	GO:0019899	enzyme binding	8/495	238/11440	0.814229	0.986432	0.914131	GWHPAMMO003866/GWHPAMMO005110/GWHPAMMO010089/GWHPAMMO013265/GWHPAMMO014851/GWHPAMMO027016/GWHPAMMO028180/GWHPAMMO028229	8
C. plumiforme	GO:0005819	spindle	1/495	38/11440	0.814305	0.986432	0.914131	GWHPAMMO008373	1
C. plumiforme	GO:0008540	proteasome regulatory particle, base subcomplex	1/495	38/11440	0.814305	0.986432	0.914131	GWHPAMMO021913	1
C. plumiforme	GO:0009808	lignin metabolic process	1/495	38/11440	0.814305	0.986432	0.914131	GWHPAMMO008146	1
C. plumiforme	GO:0009968	negative regulation of signal transduction	1/495	38/11440	0.814305	0.986432	0.914131	GWHPAMMO005110	1
C. plumiforme	GO:0010383	cell wall polysaccharide metabolic process	1/495	38/11440	0.814305	0.986432	0.914131	GWHPAMMO012034	1
C. plumiforme	GO:0031595	nuclear proteasome complex	1/495	38/11440	0.814305	0.986432	0.914131	GWHPAMMO021913	1
C. plumiforme	GO:0045898	regulation of RNA polymerase II transcription preinitiation complex assembly	1/495	38/11440	0.814305	0.986432	0.914131	GWHPAMMO021913	1
C. plumiforme	GO:0045899	positive regulation of RNA polymerase II transcription preinitiation complex assembly	1/495	38/11440	0.814305	0.986432	0.914131	GWHPAMMO021913	1
C. plumiforme	GO:0046688	response to copper ion	1/495	38/11440	0.814305	0.986432	0.914131	GWHPAMMO015675	1
C. plumiforme	GO:0055067	monovalent inorganic cation homeostasis	1/495	38/11440	0.814305	0.986432	0.914131	GWHPAMMO018753	1
C. plumiforme	GO:0060260	regulation of transcription initiation from RNA polymerase II promoter	1/495	38/11440	0.814305	0.986432	0.914131	GWHPAMMO021913	1
C. plumiforme	GO:0060261	positive regulation of transcription initiation from RNA polymerase II promoter	1/495	38/11440	0.814305	0.986432	0.914131	GWHPAMMO021913	1
C. plumiforme	GO:0071166	ribonucleoprotein complex localization	1/495	38/11440	0.814305	0.986432	0.914131	GWHPAMMO007808	1
C. plumiforme	GO:0071426	ribonucleoprotein complex export from nucleus	1/495	38/11440	0.814305	0.986432	0.914131	GWHPAMMO007808	1
C. plumiforme	GO:2000144	positive regulation of DNA-templated transcription, initiation	1/495	38/11440	0.814305	0.986432	0.914131	GWHPAMMO021913	1
C. plumiforme	GO:0016053	organic acid biosynthetic process	13/495	369/11440	0.814785	0.986432	0.914131	GWHPAMMO001495/GWHPAMMO001835/GWHPAMMO002049/GWHPAMMO008305/GWHPAMMO011785/GWHPAMMO012111/GWHPAMMO016355/GWHPAMMO019001/GWHPAMMO023841/GWHPAMMO029441/GWHPAMMO029443/GWHPAMMO029458/GWHPAMMO029479	13
C. plumiforme	GO:0046394	carboxylic acid biosynthetic process	13/495	369/11440	0.814785	0.986432	0.914131	GWHPAMMO001495/GWHPAMMO001835/GWHPAMMO002049/GWHPAMMO008305/GWHPAMMO011785/GWHPAMMO012111/GWHPAMMO016355/GWHPAMMO019001/GWHPAMMO023841/GWHPAMMO029441/GWHPAMMO029443/GWHPAMMO029458/GWHPAMMO029479	13
C. plumiforme	GO:0046686	response to cadmium ion	9/495	265/11440	0.815869	0.987094	0.914745	GWHPAMMO001495/GWHPAMMO001835/GWHPAMMO002049/GWHPAMMO004233/GWHPAMMO005757/GWHPAMMO007584/GWHPAMMO021416/GWHPAMMO028038/GWHPAMMO028547	9
C. plumiforme	GO:0048367	shoot system development	11/495	319/11440	0.820491	0.987287	0.914924	GWHPAMMO005104/GWHPAMMO005961/GWHPAMMO008305/GWHPAMMO011357/GWHPAMMO012034/GWHPAMMO017240/GWHPAMMO017297/GWHPAMMO018617/GWHPAMMO018621/GWHPAMMO023598/GWHPAMMO026381	11
C. plumiforme	GO:0071554	cell wall organization or biogenesis	6/495	186/11440	0.821386	0.987287	0.914924	GWHPAMMO001153/GWHPAMMO012034/GWHPAMMO018056/GWHPAMMO020578/GWHPAMMO026467/GWHPAMMO028359	6
C. plumiforme	GO:0000041	transition metal ion transport	1/495	39/11440	0.822367	0.987287	0.914924	GWHPAMMO026271	1
C. plumiforme	GO:0033293	monocarboxylic acid binding	1/495	39/11440	0.822367	0.987287	0.914924	GWHPAMMO029462	1
C. plumiforme	GO:0036402	proteasome-activating ATPase activity	1/495	39/11440	0.822367	0.987287	0.914924	GWHPAMMO021913	1
C. plumiforme	GO:0047834	D-threo-aldose 1-dehydrogenase activity	1/495	39/11440	0.822367	0.987287	0.914924	GWHPAMMO029546	1
C. plumiforme	GO:0098662	inorganic cation transmembrane transport	14/495	398/11440	0.823754	0.987287	0.914924	GWHPAMMO002776/GWHPAMMO003474/GWHPAMMO008160/GWHPAMMO008488/GWHPAMMO008954/GWHPAMMO012641/GWHPAMMO013863/GWHPAMMO015770/GWHPAMMO016001/GWHPAMMO020578/GWHPAMMO020716/GWHPAMMO023984/GWHPAMMO026271/GWHPAMMO029748	14
C. plumiforme	GO:0042546	cell wall biogenesis	2/495	72/11440	0.824754	0.987287	0.914924	GWHPAMMO012034/GWHPAMMO020578	2
C. plumiforme	GO:0051082	unfolded protein binding	2/495	72/11440	0.824754	0.987287	0.914924	GWHPAMMO005110/GWHPAMMO028547	2
C. plumiforme	GO:0032787	monocarboxylic acid metabolic process	13/495	373/11440	0.826105	0.987287	0.914924	GWHPAMMO001495/GWHPAMMO001835/GWHPAMMO002049/GWHPAMMO008305/GWHPAMMO011785/GWHPAMMO012111/GWHPAMMO019001/GWHPAMMO023292/GWHPAMMO028705/GWHPAMMO029375/GWHPAMMO029458/GWHPAMMO029479/GWHPAMMO029511	13
C. plumiforme	GO:0098660	inorganic ion transmembrane transport	15/495	425/11440	0.827049	0.987287	0.914924	GWHPAMMO002776/GWHPAMMO003474/GWHPAMMO008160/GWHPAMMO008488/GWHPAMMO008954/GWHPAMMO012641/GWHPAMMO013863/GWHPAMMO015770/GWHPAMMO016001/GWHPAMMO020578/GWHPAMMO020716/GWHPAMMO023984/GWHPAMMO024673/GWHPAMMO026271/GWHPAMMO029748	15
C. plumiforme	GO:0015711	organic anion transport	3/495	103/11440	0.82897	0.987287	0.914924	GWHPAMMO005490/GWHPAMMO008153/GWHPAMMO023138	3
C. plumiforme	GO:0006405	RNA export from nucleus	1/495	40/11440	0.830079	0.987287	0.914924	GWHPAMMO007808	1
C. plumiforme	GO:0016125	sterol metabolic process	1/495	40/11440	0.830079	0.987287	0.914924	GWHPAMMO010570	1
C. plumiforme	GO:0016860	intramolecular oxidoreductase activity	1/495	40/11440	0.830079	0.987287	0.914924	GWHPAMMO008305	1
C. plumiforme	GO:0030660	Golgi-associated vesicle membrane	1/495	40/11440	0.830079	0.987287	0.914924	GWHPAMMO014737	1
C. plumiforme	GO:0051258	protein polymerization	1/495	40/11440	0.830079	0.987287	0.914924	GWHPAMMO013457	1
C. plumiforme	GO:2000142	regulation of DNA-templated transcription, initiation	1/495	40/11440	0.830079	0.987287	0.914924	GWHPAMMO021913	1
C. plumiforme	GO:0009658	chloroplast organization	2/495	73/11440	0.830589	0.987287	0.914924	GWHPAMMO017240/GWHPAMMO020716	2
C. plumiforme	GO:0031969	chloroplast membrane	2/495	73/11440	0.830589	0.987287	0.914924	GWHPAMMO011785/GWHPAMMO028420	2
C. plumiforme	GO:0033866	nucleoside bisphosphate biosynthetic process	2/495	73/11440	0.830589	0.987287	0.914924	GWHPAMMO017200/GWHPAMMO017202	2
C. plumiforme	GO:0034030	ribonucleoside bisphosphate biosynthetic process	2/495	73/11440	0.830589	0.987287	0.914924	GWHPAMMO017200/GWHPAMMO017202	2
C. plumiforme	GO:0034033	purine nucleoside bisphosphate biosynthetic process	2/495	73/11440	0.830589	0.987287	0.914924	GWHPAMMO017200/GWHPAMMO017202	2
C. plumiforme	GO:0042626	ATPase-coupled transmembrane transporter activity	8/495	243/11440	0.831368	0.987287	0.914924	GWHPAMMO002776/GWHPAMMO008954/GWHPAMMO016001/GWHPAMMO018753/GWHPAMMO020578/GWHPAMMO029384/GWHPAMMO030199/GWHPAMMO030200	8
C. plumiforme	GO:0006633	fatty acid biosynthetic process	4/495	133/11440	0.833225	0.987287	0.914924	GWHPAMMO001495/GWHPAMMO011785/GWHPAMMO012111/GWHPAMMO029458	4
C. plumiforme	GO:0009678	pyrophosphate hydrolysis-driven proton transmembrane transporter activity	4/495	133/11440	0.833225	0.987287	0.914924	GWHPAMMO002776/GWHPAMMO008954/GWHPAMMO016001/GWHPAMMO020578	4
C. plumiforme	GO:0140101	catalytic activity, acting on a tRNA	3/495	104/11440	0.833857	0.987287	0.914924	GWHPAMMO004412/GWHPAMMO005757/GWHPAMMO019197	3
C. plumiforme	GO:0009893	positive regulation of metabolic process	12/495	350/11440	0.834508	0.987287	0.914924	GWHPAMMO005104/GWHPAMMO005110/GWHPAMMO006814/GWHPAMMO008051/GWHPAMMO008429/GWHPAMMO014432/GWHPAMMO016612/GWHPAMMO019479/GWHPAMMO021913/GWHPAMMO026340/GWHPAMMO026381/GWHPAMMO027261	12
C. plumiforme	GO:0051128	regulation of cellular component organization	7/495	217/11440	0.83491	0.987287	0.914924	GWHPAMMO003474/GWHPAMMO007806/GWHPAMMO013457/GWHPAMMO019479/GWHPAMMO021913/GWHPAMMO023598/GWHPAMMO025441	7
C. plumiforme	GO:0031667	response to nutrient levels	5/495	162/11440	0.835816	0.987287	0.914924	GWHPAMMO008305/GWHPAMMO008488/GWHPAMMO016844/GWHPAMMO024673/GWHPAMMO030180	5
C. plumiforme	GO:0015977	carbon fixation	2/495	74/11440	0.836248	0.987287	0.914924	GWHPAMMO002049/GWHPAMMO027682	2
C. plumiforme	GO:1901657	glycosyl compound metabolic process	2/495	74/11440	0.836248	0.987287	0.914924	GWHPAMMO016355/GWHPAMMO016844	2
C. plumiforme	GO:0000790	nuclear chromatin	1/495	41/11440	0.837457	0.987287	0.914924	GWHPAMMO026417	1
C. plumiforme	GO:0007167	enzyme linked receptor protein signaling pathway	1/495	41/11440	0.837457	0.987287	0.914924	GWHPAMMO008051	1
C. plumiforme	GO:0030036	actin cytoskeleton organization	1/495	41/11440	0.837457	0.987287	0.914924	GWHPAMMO013457	1
C. plumiforme	GO:0034401	chromatin organization involved in regulation of transcription	1/495	41/11440	0.837457	0.987287	0.914924	GWHPAMMO026417	1
C. plumiforme	GO:0045814	negative regulation of gene expression, epigenetic	1/495	41/11440	0.837457	0.987287	0.914924	GWHPAMMO026417	1
C. plumiforme	GO:0097549	chromatin organization involved in negative regulation of transcription	1/495	41/11440	0.837457	0.987287	0.914924	GWHPAMMO026417	1
C. plumiforme	GO:0120025	plasma membrane bounded cell projection	1/495	41/11440	0.837457	0.987287	0.914924	GWHPAMMO007806	1
C. plumiforme	GO:0008652	cellular amino acid biosynthetic process	4/495	134/11440	0.837503	0.987287	0.914924	GWHPAMMO016355/GWHPAMMO023841/GWHPAMMO029441/GWHPAMMO029443	4
C. plumiforme	GO:0030162	regulation of proteolysis	2/495	75/11440	0.841737	0.990474	0.917878	GWHPAMMO005110/GWHPAMMO021913	2
C. plumiforme	GO:0044087	regulation of cellular component biogenesis	3/495	106/11440	0.843271	0.990474	0.917878	GWHPAMMO013457/GWHPAMMO019479/GWHPAMMO021913	3
C. plumiforme	GO:0090696	post-embryonic plant organ development	3/495	106/11440	0.843271	0.990474	0.917878	GWHPAMMO005104/GWHPAMMO016956/GWHPAMMO026381	3
C. plumiforme	GO:0005667	transcription regulator complex	1/495	42/11440	0.844515	0.990474	0.917878	GWHPAMMO026340	1
C. plumiforme	GO:0006611	protein export from nucleus	1/495	42/11440	0.844515	0.990474	0.917878	GWHPAMMO007808	1
C. plumiforme	GO:0010648	negative regulation of cell communication	1/495	42/11440	0.844515	0.990474	0.917878	GWHPAMMO005110	1
C. plumiforme	GO:0023057	negative regulation of signaling	1/495	42/11440	0.844515	0.990474	0.917878	GWHPAMMO005110	1
C. plumiforme	GO:0030662	coated vesicle membrane	1/495	42/11440	0.844515	0.990474	0.917878	GWHPAMMO014737	1
C. plumiforme	GO:0015931	nucleobase-containing compound transport	2/495	76/11440	0.847058	0.991093	0.918451	GWHPAMMO007808/GWHPAMMO023138	2
C. plumiforme	GO:0038023	signaling receptor activity	2/495	76/11440	0.847058	0.991093	0.918451	GWHPAMMO018753/GWHPAMMO020716	2
C. plumiforme	GO:0098869	cellular oxidant detoxification	2/495	76/11440	0.847058	0.991093	0.918451	GWHPAMMO015675/GWHPAMMO020804	2
C. plumiforme	GO:0031324	negative regulation of cellular metabolic process	5/495	165/11440	0.847199	0.991093	0.918451	GWHPAMMO005110/GWHPAMMO017240/GWHPAMMO017297/GWHPAMMO023598/GWHPAMMO026417	5
C. plumiforme	GO:0006399	tRNA metabolic process	3/495	107/11440	0.847803	0.991169	0.918522	GWHPAMMO004412/GWHPAMMO005757/GWHPAMMO019197	3
C. plumiforme	GO:0044459	NA	4/495	137/11440	0.849789	0.991914	0.919212	GWHPAMMO005110/GWHPAMMO007806/GWHPAMMO008153/GWHPAMMO020716	4
C. plumiforme	GO:0009116	nucleoside metabolic process	1/495	43/11440	0.851268	0.991914	0.919212	GWHPAMMO016355	1
C. plumiforme	GO:0031503	protein-containing complex localization	1/495	43/11440	0.851268	0.991914	0.919212	GWHPAMMO007808	1
C. plumiforme	GO:0044212	NA	1/495	43/11440	0.851268	0.991914	0.919212	GWHPAMMO005367	1
C. plumiforme	GO:0060341	regulation of cellular localization	1/495	43/11440	0.851268	0.991914	0.919212	GWHPAMMO007806	1
C. plumiforme	GO:0009295	nucleoid	2/495	77/11440	0.852216	0.991914	0.919212	GWHPAMMO005110/GWHPAMMO009746	2
C. plumiforme	GO:0030246	carbohydrate binding	2/495	77/11440	0.852216	0.991914	0.919212	GWHPAMMO002147/GWHPAMMO029550	2
C. plumiforme	GO:0009555	pollen development	5/495	167/11440	0.85442	0.993851	0.921007	GWHPAMMO013756/GWHPAMMO016956/GWHPAMMO016957/GWHPAMMO019903/GWHPAMMO028038	5
C. plumiforme	GO:1990748	cellular detoxification	2/495	78/11440	0.857215	0.996472	0.923435	GWHPAMMO015675/GWHPAMMO020804	2
C. plumiforme	GO:0071705	nitrogen compound transport	17/495	491/11440	0.860595	0.99812	0.924962	GWHPAMMO005490/GWHPAMMO007806/GWHPAMMO007808/GWHPAMMO008153/GWHPAMMO008160/GWHPAMMO013344/GWHPAMMO014737/GWHPAMMO014902/GWHPAMMO022289/GWHPAMMO023138/GWHPAMMO023477/GWHPAMMO024844/GWHPAMMO024845/GWHPAMMO027257/GWHPAMMO028547/GWHPAMMO029561/GWHPAMMO029666	17
C. plumiforme	GO:0000313	organellar ribosome	3/495	110/11440	0.860721	0.99812	0.924962	GWHPAMMO009746/GWHPAMMO018745/GWHPAMMO023238	3
C. plumiforme	GO:0042274	ribosomal small subunit biogenesis	4/495	140/11440	0.861282	0.99812	0.924962	GWHPAMMO012988/GWHPAMMO013026/GWHPAMMO018745/GWHPAMMO023238	4
C. plumiforme	GO:0034976	response to endoplasmic reticulum stress	2/495	79/11440	0.862059	0.99812	0.924962	GWHPAMMO021913/GWHPAMMO028547	2
C. plumiforme	GO:0006888	endoplasmic reticulum to Golgi vesicle-mediated transport	1/495	45/11440	0.863908	0.99812	0.924962	GWHPAMMO028988	1
C. plumiforme	GO:0016197	endosomal transport	1/495	45/11440	0.863908	0.99812	0.924962	GWHPAMMO007806	1
C. plumiforme	GO:0016298	lipase activity	1/495	45/11440	0.863908	0.99812	0.924962	GWHPAMMO027378	1
C. plumiforme	GO:0051168	nuclear export	1/495	45/11440	0.863908	0.99812	0.924962	GWHPAMMO007808	1
C. plumiforme	GO:0070727	cellular macromolecule localization	11/495	335/11440	0.864268	0.99812	0.924962	GWHPAMMO005110/GWHPAMMO007806/GWHPAMMO007808/GWHPAMMO013344/GWHPAMMO014902/GWHPAMMO023477/GWHPAMMO024844/GWHPAMMO024845/GWHPAMMO027257/GWHPAMMO029561/GWHPAMMO029666	11
C. plumiforme	GO:0140097	catalytic activity, acting on DNA	4/495	141/11440	0.864942	0.99812	0.924962	GWHPAMMO021656/GWHPAMMO029405/GWHPAMMO029406/GWHPAMMO029734	4
C. plumiforme	GO:0009620	response to fungus	12/495	362/11440	0.865105	0.99812	0.924962	GWHPAMMO006144/GWHPAMMO006688/GWHPAMMO008305/GWHPAMMO010587/GWHPAMMO010588/GWHPAMMO011785/GWHPAMMO016956/GWHPAMMO016957/GWHPAMMO021416/GWHPAMMO023598/GWHPAMMO025823/GWHPAMMO028038	12
C. plumiforme	GO:0005768	endosome	6/495	199/11440	0.866459	0.99812	0.924962	GWHPAMMO001153/GWHPAMMO007806/GWHPAMMO012034/GWHPAMMO014902/GWHPAMMO021259/GWHPAMMO028359	6
C. plumiforme	GO:0019867	outer membrane	5/495	171/11440	0.868012	0.99812	0.924962	GWHPAMMO002776/GWHPAMMO005983/GWHPAMMO023477/GWHPAMMO028420/GWHPAMMO029541	5
C. plumiforme	GO:0046906	tetrapyrrole binding	16/495	469/11440	0.868875	0.99812	0.924962	GWHPAMMO010570/GWHPAMMO011516/GWHPAMMO017910/GWHPAMMO018033/GWHPAMMO027572/GWHPAMMO029395/GWHPAMMO029398/GWHPAMMO029424/GWHPAMMO029430/GWHPAMMO029485/GWHPAMMO029490/GWHPAMMO029502/GWHPAMMO029520/GWHPAMMO029577/GWHPAMMO029744/GWHPAMMO029746	16
C. plumiforme	GO:0000280	nuclear division	2/495	81/11440	0.8713	0.99812	0.924962	GWHPAMMO016956/GWHPAMMO016957	2
C. plumiforme	GO:0060089	molecular transducer activity	2/495	81/11440	0.8713	0.99812	0.924962	GWHPAMMO018753/GWHPAMMO020716	2
C. plumiforme	GO:0048037	NA	4/495	143/11440	0.872016	0.99812	0.924962	GWHPAMMO002509/GWHPAMMO011516/GWHPAMMO020716/GWHPAMMO020804	4
C. plumiforme	GO:0033177	proton-transporting two-sector ATPase complex, proton-transporting domain	3/495	113/11440	0.872669	0.99812	0.924962	GWHPAMMO016001/GWHPAMMO023984/GWHPAMMO029748	3
C. plumiforme	GO:0015031	protein transport	13/495	392/11440	0.872899	0.99812	0.924962	GWHPAMMO007806/GWHPAMMO007808/GWHPAMMO013344/GWHPAMMO014737/GWHPAMMO014902/GWHPAMMO022289/GWHPAMMO023477/GWHPAMMO024844/GWHPAMMO024845/GWHPAMMO027257/GWHPAMMO028547/GWHPAMMO029561/GWHPAMMO029666	13
C. plumiforme	GO:0008104	protein localization	14/495	419/11440	0.874037	0.99812	0.924962	GWHPAMMO005110/GWHPAMMO007806/GWHPAMMO007808/GWHPAMMO013344/GWHPAMMO014737/GWHPAMMO014902/GWHPAMMO022289/GWHPAMMO023477/GWHPAMMO024844/GWHPAMMO024845/GWHPAMMO027257/GWHPAMMO028547/GWHPAMMO029561/GWHPAMMO029666	14
C. plumiforme	GO:0045184	establishment of protein localization	13/495	393/11440	0.875056	0.99812	0.924962	GWHPAMMO007806/GWHPAMMO007808/GWHPAMMO013344/GWHPAMMO014737/GWHPAMMO014902/GWHPAMMO022289/GWHPAMMO023477/GWHPAMMO024844/GWHPAMMO024845/GWHPAMMO027257/GWHPAMMO028547/GWHPAMMO029561/GWHPAMMO029666	13
C. plumiforme	GO:0042255	ribosome assembly	4/495	144/11440	0.875431	0.99812	0.924962	GWHPAMMO007808/GWHPAMMO012988/GWHPAMMO018745/GWHPAMMO023238	4
C. plumiforme	GO:0009069	serine family amino acid metabolic process	1/495	47/11440	0.875475	0.99812	0.924962	GWHPAMMO023841	1
C. plumiforme	GO:0009860	pollen tube growth	1/495	47/11440	0.875475	0.99812	0.924962	GWHPAMMO003474	1
C. plumiforme	GO:0030433	ubiquitin-dependent ERAD pathway	1/495	47/11440	0.875475	0.99812	0.924962	GWHPAMMO021913	1
C. plumiforme	GO:0051123	RNA polymerase II preinitiation complex assembly	1/495	47/11440	0.875475	0.99812	0.924962	GWHPAMMO021913	1
C. plumiforme	GO:0000228	nuclear chromosome	2/495	82/11440	0.875704	0.99812	0.924962	GWHPAMMO008373/GWHPAMMO026417	2
C. plumiforme	GO:0042170	plastid membrane	2/495	82/11440	0.875704	0.99812	0.924962	GWHPAMMO011785/GWHPAMMO028420	2
C. plumiforme	GO:0044433	NA	2/495	82/11440	0.875704	0.99812	0.924962	GWHPAMMO007806/GWHPAMMO014902	2
C. plumiforme	GO:0065004	protein-DNA complex assembly	2/495	82/11440	0.875704	0.99812	0.924962	GWHPAMMO021620/GWHPAMMO021913	2
C. plumiforme	GO:0009991	response to extracellular stimulus	5/495	174/11440	0.877491	0.99812	0.924962	GWHPAMMO008305/GWHPAMMO008488/GWHPAMMO016844/GWHPAMMO024673/GWHPAMMO030180	5
C. plumiforme	GO:0048507	meristem development	2/495	83/11440	0.879968	0.99812	0.924962	GWHPAMMO023598/GWHPAMMO028547	2
C. plumiforme	GO:0061695	transferase complex, transferring phosphorus-containing groups	3/495	115/11440	0.880122	0.99812	0.924962	GWHPAMMO006814/GWHPAMMO026340/GWHPAMMO027261	3
C. plumiforme	GO:0019829	ATPase-coupled cation transmembrane transporter activity	5/495	175/11440	0.880519	0.99812	0.924962	GWHPAMMO002776/GWHPAMMO008954/GWHPAMMO016001/GWHPAMMO020578/GWHPAMMO029384	5
C. plumiforme	GO:0005838	proteasome regulatory particle	1/495	48/11440	0.880885	0.99812	0.924962	GWHPAMMO021913	1
C. plumiforme	GO:0006694	steroid biosynthetic process	1/495	48/11440	0.880885	0.99812	0.924962	GWHPAMMO010570	1
C. plumiforme	GO:0010256	endomembrane system organization	1/495	48/11440	0.880885	0.99812	0.924962	GWHPAMMO020578	1
C. plumiforme	GO:0022624	proteasome accessory complex	1/495	48/11440	0.880885	0.99812	0.924962	GWHPAMMO021913	1
C. plumiforme	GO:0030029	actin filament-based process	1/495	48/11440	0.880885	0.99812	0.924962	GWHPAMMO013457	1
C. plumiforme	GO:0042995	cell projection	1/495	48/11440	0.880885	0.99812	0.924962	GWHPAMMO007806	1
C. plumiforme	GO:0051260	protein homooligomerization	1/495	48/11440	0.880885	0.99812	0.924962	GWHPAMMO007806	1
C. plumiforme	GO:0006520	cellular amino acid metabolic process	9/495	288/11440	0.881523	0.998227	0.925062	GWHPAMMO005757/GWHPAMMO016355/GWHPAMMO018338/GWHPAMMO018339/GWHPAMMO023148/GWHPAMMO023841/GWHPAMMO029441/GWHPAMMO029443/GWHPAMMO029510	9
C. plumiforme	GO:0042625	ATPase-coupled ion transmembrane transporter activity	5/495	176/11440	0.883484	0.999832	0.926549	GWHPAMMO002776/GWHPAMMO008954/GWHPAMMO016001/GWHPAMMO020578/GWHPAMMO029384	5
C. plumiforme	GO:0006081	cellular aldehyde metabolic process	1/495	49/11440	0.886061	0.999996	0.926702	GWHPAMMO027682	1
C. plumiforme	GO:0080167	response to karrikin	1/495	49/11440	0.886061	0.999996	0.926702	GWHPAMMO023709	1
C. plumiforme	GO:0044255	cellular lipid metabolic process	14/495	425/11440	0.886111	0.999996	0.926702	GWHPAMMO000408/GWHPAMMO001495/GWHPAMMO006688/GWHPAMMO011785/GWHPAMMO012111/GWHPAMMO017150/GWHPAMMO025823/GWHPAMMO027065/GWHPAMMO029376/GWHPAMMO029424/GWHPAMMO029446/GWHPAMMO029458/GWHPAMMO029509/GWHPAMMO029511	14
C. plumiforme	GO:0010557	positive regulation of macromolecule biosynthetic process	7/495	235/11440	0.887981	0.999996	0.926702	GWHPAMMO006814/GWHPAMMO008051/GWHPAMMO014432/GWHPAMMO019479/GWHPAMMO021913/GWHPAMMO026340/GWHPAMMO027261	7
C. plumiforme	GO:0008483	transaminase activity	1/495	50/11440	0.891012	0.999996	0.926702	GWHPAMMO008860	1
C. plumiforme	GO:0009845	seed germination	1/495	50/11440	0.891012	0.999996	0.926702	GWHPAMMO023598	1
C. plumiforme	GO:0012506	vesicle membrane	1/495	50/11440	0.891012	0.999996	0.926702	GWHPAMMO014737	1
C. plumiforme	GO:0016620	oxidoreductase activity, acting on the aldehyde or oxo group of donors, NAD or NADP as acceptor	1/495	50/11440	0.891012	0.999996	0.926702	GWHPAMMO029430	1
C. plumiforme	GO:0016769	transferase activity, transferring nitrogenous groups	1/495	50/11440	0.891012	0.999996	0.926702	GWHPAMMO008860	1
C. plumiforme	GO:0030659	cytoplasmic vesicle membrane	1/495	50/11440	0.891012	0.999996	0.926702	GWHPAMMO014737	1
C. plumiforme	GO:0043648	dicarboxylic acid metabolic process	1/495	50/11440	0.891012	0.999996	0.926702	GWHPAMMO029443	1
C. plumiforme	GO:0015833	peptide transport	13/495	402/11440	0.893188	0.999996	0.926702	GWHPAMMO007806/GWHPAMMO007808/GWHPAMMO013344/GWHPAMMO014737/GWHPAMMO014902/GWHPAMMO022289/GWHPAMMO023477/GWHPAMMO024844/GWHPAMMO024845/GWHPAMMO027257/GWHPAMMO028547/GWHPAMMO029561/GWHPAMMO029666	13
C. plumiforme	GO:0005740	mitochondrial envelope	8/495	266/11440	0.894789	0.999996	0.926702	GWHPAMMO002776/GWHPAMMO005983/GWHPAMMO012641/GWHPAMMO016715/GWHPAMMO017910/GWHPAMMO021338/GWHPAMMO023477/GWHPAMMO028705	8
C. plumiforme	GO:0033865	nucleoside bisphosphate metabolic process	2/495	87/11440	0.89571	0.999996	0.926702	GWHPAMMO017200/GWHPAMMO017202	2
C. plumiforme	GO:0033875	ribonucleoside bisphosphate metabolic process	2/495	87/11440	0.89571	0.999996	0.926702	GWHPAMMO017200/GWHPAMMO017202	2
C. plumiforme	GO:0034032	purine nucleoside bisphosphate metabolic process	2/495	87/11440	0.89571	0.999996	0.926702	GWHPAMMO017200/GWHPAMMO017202	2
C. plumiforme	GO:0017025	TBP-class protein binding	1/495	51/11440	0.895749	0.999996	0.926702	GWHPAMMO021913	1
C. plumiforme	GO:0036503	ERAD pathway	1/495	51/11440	0.895749	0.999996	0.926702	GWHPAMMO021913	1
C. plumiforme	GO:0051052	regulation of DNA metabolic process	1/495	51/11440	0.895749	0.999996	0.926702	GWHPAMMO017080	1
C. plumiforme	GO:0070897	transcription preinitiation complex assembly	1/495	51/11440	0.895749	0.999996	0.926702	GWHPAMMO021913	1
C. plumiforme	GO:0005618	cell wall	14/495	431/11440	0.897241	0.999996	0.926702	GWHPAMMO000839/GWHPAMMO002049/GWHPAMMO007584/GWHPAMMO008649/GWHPAMMO013026/GWHPAMMO013739/GWHPAMMO021824/GWHPAMMO021913/GWHPAMMO025246/GWHPAMMO026820/GWHPAMMO027790/GWHPAMMO028591/GWHPAMMO028845/GWHPAMMO029541	14
C. plumiforme	GO:0004888	transmembrane signaling receptor activity	1/495	52/11440	0.90028	0.999996	0.926702	GWHPAMMO018753	1
C. plumiforme	GO:0006367	transcription initiation from RNA polymerase II promoter	1/495	52/11440	0.90028	0.999996	0.926702	GWHPAMMO021913	1
C. plumiforme	GO:0006855	drug transmembrane transport	1/495	52/11440	0.90028	0.999996	0.926702	GWHPAMMO002515	1
C. plumiforme	GO:0051129	negative regulation of cellular component organization	1/495	52/11440	0.90028	0.999996	0.926702	GWHPAMMO025441	1
C. plumiforme	GO:0140296	general transcription initiation factor binding	1/495	52/11440	0.90028	0.999996	0.926702	GWHPAMMO021913	1
C. plumiforme	GO:0030312	external encapsulating structure	14/495	433/11440	0.900749	0.999996	0.926702	GWHPAMMO000839/GWHPAMMO002049/GWHPAMMO007584/GWHPAMMO008649/GWHPAMMO013026/GWHPAMMO013739/GWHPAMMO021824/GWHPAMMO021913/GWHPAMMO025246/GWHPAMMO026820/GWHPAMMO027790/GWHPAMMO028591/GWHPAMMO028845/GWHPAMMO029541	14
C. plumiforme	GO:0031328	positive regulation of cellular biosynthetic process	7/495	241/11440	0.902152	0.999996	0.926702	GWHPAMMO006814/GWHPAMMO008051/GWHPAMMO014432/GWHPAMMO019479/GWHPAMMO021913/GWHPAMMO026340/GWHPAMMO027261	7
C. plumiforme	GO:0098754	detoxification	2/495	89/11440	0.90284	0.999996	0.926702	GWHPAMMO015675/GWHPAMMO020804	2
C. plumiforme	GO:0010008	endosome membrane	1/495	53/11440	0.904614	0.999996	0.926702	GWHPAMMO007806	1
C. plumiforme	GO:0015893	drug transport	1/495	53/11440	0.904614	0.999996	0.926702	GWHPAMMO002515	1
C. plumiforme	GO:1901800	positive regulation of proteasomal protein catabolic process	1/495	53/11440	0.904614	0.999996	0.926702	GWHPAMMO021913	1
C. plumiforme	GO:1903052	positive regulation of proteolysis involved in cellular protein catabolic process	1/495	53/11440	0.904614	0.999996	0.926702	GWHPAMMO021913	1
C. plumiforme	GO:1903364	positive regulation of cellular protein catabolic process	1/495	53/11440	0.904614	0.999996	0.926702	GWHPAMMO021913	1
C. plumiforme	GO:0032989	cellular component morphogenesis	4/495	154/11440	0.905464	0.999996	0.926702	GWHPAMMO013457/GWHPAMMO019903/GWHPAMMO025441/GWHPAMMO026467	4
C. plumiforme	GO:0071824	protein-DNA complex subunit organization	2/495	90/11440	0.906233	0.999996	0.926702	GWHPAMMO021620/GWHPAMMO021913	2
C. plumiforme	GO:0042886	amide transport	13/495	410/11440	0.907458	0.999996	0.926702	GWHPAMMO007806/GWHPAMMO007808/GWHPAMMO013344/GWHPAMMO014737/GWHPAMMO014902/GWHPAMMO022289/GWHPAMMO023477/GWHPAMMO024844/GWHPAMMO024845/GWHPAMMO027257/GWHPAMMO028547/GWHPAMMO029561/GWHPAMMO029666	13
C. plumiforme	GO:0003678	DNA helicase activity	1/495	54/11440	0.908761	0.999996	0.926702	GWHPAMMO029734	1
C. plumiforme	GO:0005938	cell cortex	1/495	55/11440	0.912727	0.999996	0.926702	GWHPAMMO028038	1
C. plumiforme	GO:0009932	cell tip growth	1/495	55/11440	0.912727	0.999996	0.926702	GWHPAMMO003474	1
C. plumiforme	GO:0016050	vesicle organization	1/495	55/11440	0.912727	0.999996	0.926702	GWHPAMMO014902	1
C. plumiforme	GO:0005761	mitochondrial ribosome	1/495	56/11440	0.916522	0.999996	0.926702	GWHPAMMO009746	1
C. plumiforme	GO:0032535	regulation of cellular component size	1/495	56/11440	0.916522	0.999996	0.926702	GWHPAMMO013457	1
C. plumiforme	GO:0050657	nucleic acid transport	1/495	56/11440	0.916522	0.999996	0.926702	GWHPAMMO007808	1
C. plumiforme	GO:0050658	RNA transport	1/495	56/11440	0.916522	0.999996	0.926702	GWHPAMMO007808	1
C. plumiforme	GO:0051236	establishment of RNA localization	1/495	56/11440	0.916522	0.999996	0.926702	GWHPAMMO007808	1
C. plumiforme	GO:0061136	regulation of proteasomal protein catabolic process	1/495	56/11440	0.916522	0.999996	0.926702	GWHPAMMO021913	1
C. plumiforme	GO:1903050	regulation of proteolysis involved in cellular protein catabolic process	1/495	56/11440	0.916522	0.999996	0.926702	GWHPAMMO021913	1
C. plumiforme	GO:1903362	regulation of cellular protein catabolic process	1/495	56/11440	0.916522	0.999996	0.926702	GWHPAMMO021913	1
C. plumiforme	GO:1902600	proton transmembrane transport	9/495	306/11440	0.918355	0.999996	0.926702	GWHPAMMO002776/GWHPAMMO008954/GWHPAMMO012641/GWHPAMMO015770/GWHPAMMO016001/GWHPAMMO020578/GWHPAMMO020716/GWHPAMMO023984/GWHPAMMO029748	9
C. plumiforme	GO:0000904	cell morphogenesis involved in differentiation	2/495	94/11440	0.918725	0.999996	0.926702	GWHPAMMO003474/GWHPAMMO013457	2
C. plumiforme	GO:0051536	iron-sulfur cluster binding	5/495	190/11440	0.918805	0.999996	0.926702	GWHPAMMO002509/GWHPAMMO024938/GWHPAMMO029510/GWHPAMMO029565/GWHPAMMO029746	5
C. plumiforme	GO:0051540	metal cluster binding	5/495	190/11440	0.918805	0.999996	0.926702	GWHPAMMO002509/GWHPAMMO024938/GWHPAMMO029510/GWHPAMMO029565/GWHPAMMO029746	5
C. plumiforme	GO:0009965	leaf morphogenesis	1/495	57/11440	0.920152	0.999996	0.926702	GWHPAMMO011357	1
C. plumiforme	GO:0016682	oxidoreductase activity, acting on diphenols and related substances as donors, oxygen as acceptor	1/495	57/11440	0.920152	0.999996	0.926702	GWHPAMMO010688	1
C. plumiforme	GO:0045732	positive regulation of protein catabolic process	1/495	57/11440	0.920152	0.999996	0.926702	GWHPAMMO021913	1
C. plumiforme	GO:0048527	lateral root development	1/495	57/11440	0.920152	0.999996	0.926702	GWHPAMMO016956	1
C. plumiforme	GO:0090066	regulation of anatomical structure size	1/495	57/11440	0.920152	0.999996	0.926702	GWHPAMMO013457	1
C. plumiforme	GO:0099023	vesicle tethering complex	1/495	57/11440	0.920152	0.999996	0.926702	GWHPAMMO014902	1
C. plumiforme	GO:0009642	response to light intensity	2/495	95/11440	0.921595	0.999996	0.926702	GWHPAMMO008305/GWHPAMMO015675	2
C. plumiforme	GO:0043161	proteasome-mediated ubiquitin-dependent protein catabolic process	3/495	129/11440	0.922266	0.999996	0.926702	GWHPAMMO007873/GWHPAMMO010089/GWHPAMMO021913	3
C. plumiforme	GO:0031966	mitochondrial membrane	7/495	251/11440	0.922384	0.999996	0.926702	GWHPAMMO002776/GWHPAMMO005983/GWHPAMMO012641/GWHPAMMO016715/GWHPAMMO021338/GWHPAMMO023477/GWHPAMMO028705	7
C. plumiforme	GO:0044769	ATPase activity, coupled to transmembrane movement of ions, rotational mechanism	4/495	161/11440	0.922492	0.999996	0.926702	GWHPAMMO002776/GWHPAMMO008954/GWHPAMMO016001/GWHPAMMO020578	4
C. plumiforme	GO:0090351	seedling development	1/495	58/11440	0.923624	0.999996	0.926702	GWHPAMMO023598	1
C. plumiforme	GO:0009891	positive regulation of biosynthetic process	7/495	253/11440	0.925964	0.999996	0.926702	GWHPAMMO006814/GWHPAMMO008051/GWHPAMMO014432/GWHPAMMO019479/GWHPAMMO021913/GWHPAMMO026340/GWHPAMMO027261	7
C. plumiforme	GO:0004601	peroxidase activity	1/495	59/11440	0.926946	0.999996	0.926702	GWHPAMMO029424	1
C. plumiforme	GO:0004812	aminoacyl-tRNA ligase activity	1/495	59/11440	0.926946	0.999996	0.926702	GWHPAMMO005757	1
C. plumiforme	GO:0005753	mitochondrial proton-transporting ATP synthase complex	1/495	59/11440	0.926946	0.999996	0.926702	GWHPAMMO002776	1
C. plumiforme	GO:0006403	RNA localization	1/495	59/11440	0.926946	0.999996	0.926702	GWHPAMMO007808	1
C. plumiforme	GO:0006418	tRNA aminoacylation for protein translation	1/495	59/11440	0.926946	0.999996	0.926702	GWHPAMMO005757	1
C. plumiforme	GO:0016875	ligase activity, forming carbon-oxygen bonds	1/495	59/11440	0.926946	0.999996	0.926702	GWHPAMMO005757	1
C. plumiforme	GO:0044036	cell wall macromolecule metabolic process	1/495	59/11440	0.926946	0.999996	0.926702	GWHPAMMO012034	1
C. plumiforme	GO:0006631	fatty acid metabolic process	5/495	194/11440	0.92699	0.999996	0.926702	GWHPAMMO001495/GWHPAMMO011785/GWHPAMMO012111/GWHPAMMO029458/GWHPAMMO029511	5
C. plumiforme	GO:0031968	organelle outer membrane	4/495	164/11440	0.928909	0.999996	0.926702	GWHPAMMO002776/GWHPAMMO005983/GWHPAMMO023477/GWHPAMMO028420	4
C. plumiforme	GO:0048437	floral organ development	2/495	98/11440	0.929642	0.999996	0.926702	GWHPAMMO005104/GWHPAMMO026381	2
C. plumiforme	GO:0009699	phenylpropanoid biosynthetic process	1/495	60/11440	0.930123	0.999996	0.926702	GWHPAMMO008146	1
C. plumiforme	GO:0016679	oxidoreductase activity, acting on diphenols and related substances as donors	1/495	60/11440	0.930123	0.999996	0.926702	GWHPAMMO010688	1
C. plumiforme	GO:0031410	cytoplasmic vesicle	8/495	285/11440	0.930873	0.999996	0.926702	GWHPAMMO001153/GWHPAMMO007806/GWHPAMMO011357/GWHPAMMO012034/GWHPAMMO014737/GWHPAMMO014902/GWHPAMMO021259/GWHPAMMO028359	8
C. plumiforme	GO:0097708	intracellular vesicle	8/495	285/11440	0.930873	0.999996	0.926702	GWHPAMMO001153/GWHPAMMO007806/GWHPAMMO011357/GWHPAMMO012034/GWHPAMMO014737/GWHPAMMO014902/GWHPAMMO021259/GWHPAMMO028359	8
C. plumiforme	GO:0051649	establishment of localization in cell	12/495	399/11440	0.932157	0.999996	0.926702	GWHPAMMO007806/GWHPAMMO007808/GWHPAMMO013344/GWHPAMMO014902/GWHPAMMO020716/GWHPAMMO023477/GWHPAMMO024844/GWHPAMMO024845/GWHPAMMO027257/GWHPAMMO028988/GWHPAMMO029561/GWHPAMMO029666	12
C. plumiforme	GO:0009636	response to toxic substance	5/495	197/11440	0.93264	0.999996	0.926702	GWHPAMMO008305/GWHPAMMO015675/GWHPAMMO020804/GWHPAMMO023598/GWHPAMMO028668	5
C. plumiforme	GO:0004175	endopeptidase activity	4/495	166/11440	0.932916	0.999996	0.926702	GWHPAMMO023477/GWHPAMMO025661/GWHPAMMO028668/GWHPAMMO029742	4
C. plumiforme	GO:0007034	vacuolar transport	1/495	61/11440	0.933162	0.999996	0.926702	GWHPAMMO014902	1
C. plumiforme	GO:0043038	amino acid activation	1/495	61/11440	0.933162	0.999996	0.926702	GWHPAMMO005757	1
C. plumiforme	GO:0043039	tRNA aminoacylation	1/495	61/11440	0.933162	0.999996	0.926702	GWHPAMMO005757	1
C. plumiforme	GO:0048366	leaf development	3/495	135/11440	0.935782	0.999996	0.926702	GWHPAMMO005961/GWHPAMMO011357/GWHPAMMO023598	3
C. plumiforme	GO:0046034	ATP metabolic process	9/495	318/11440	0.93708	0.999996	0.926702	GWHPAMMO001835/GWHPAMMO002049/GWHPAMMO002776/GWHPAMMO012641/GWHPAMMO017910/GWHPAMMO019001/GWHPAMMO021338/GWHPAMMO023292/GWHPAMMO028705	9
C. plumiforme	GO:0005743	mitochondrial inner membrane	6/495	230/11440	0.93711	0.999996	0.926702	GWHPAMMO002776/GWHPAMMO012641/GWHPAMMO016715/GWHPAMMO021338/GWHPAMMO023477/GWHPAMMO028705	6
C. plumiforme	GO:0042594	response to starvation	3/495	136/11440	0.937812	0.999996	0.926702	GWHPAMMO016844/GWHPAMMO024673/GWHPAMMO030180	3
C. plumiforme	GO:0042176	regulation of protein catabolic process	1/495	63/11440	0.938851	0.999996	0.926702	GWHPAMMO021913	1
C. plumiforme	GO:0048193	Golgi vesicle transport	2/495	104/11440	0.943453	0.999996	0.926702	GWHPAMMO014737/GWHPAMMO028988	2
C. plumiforme	GO:0005635	nuclear envelope	1/495	65/11440	0.944057	0.999996	0.926702	GWHPAMMO008373	1
C. plumiforme	GO:0008047	enzyme activator activity	1/495	65/11440	0.944057	0.999996	0.926702	GWHPAMMO011357	1
C. plumiforme	GO:0016730	oxidoreductase activity, acting on iron-sulfur proteins as donors	1/495	65/11440	0.944057	0.999996	0.926702	GWHPAMMO002509	1
C. plumiforme	GO:0031331	positive regulation of cellular catabolic process	1/495	65/11440	0.944057	0.999996	0.926702	GWHPAMMO021913	1
C. plumiforme	GO:0051173	positive regulation of nitrogen compound metabolic process	8/495	295/11440	0.945139	0.999996	0.926702	GWHPAMMO005110/GWHPAMMO006814/GWHPAMMO008051/GWHPAMMO014432/GWHPAMMO019479/GWHPAMMO021913/GWHPAMMO026340/GWHPAMMO027261	8
C. plumiforme	GO:0008202	steroid metabolic process	1/495	66/11440	0.946491	0.999996	0.926702	GWHPAMMO010570	1
C. plumiforme	GO:0031982	vesicle	8/495	297/11440	0.947659	0.999996	0.926702	GWHPAMMO001153/GWHPAMMO007806/GWHPAMMO011357/GWHPAMMO012034/GWHPAMMO014737/GWHPAMMO014902/GWHPAMMO021259/GWHPAMMO028359	8
C. plumiforme	GO:0005874	microtubule	1/495	67/11440	0.94882	0.999996	0.926702	GWHPAMMO008373	1
C. plumiforme	GO:0046907	intracellular transport	11/495	385/11440	0.949121	0.999996	0.926702	GWHPAMMO007806/GWHPAMMO007808/GWHPAMMO013344/GWHPAMMO014902/GWHPAMMO023477/GWHPAMMO024844/GWHPAMMO024845/GWHPAMMO027257/GWHPAMMO028988/GWHPAMMO029561/GWHPAMMO029666	11
C. plumiforme	GO:0048528	post-embryonic root development	1/495	68/11440	0.951047	0.999996	0.926702	GWHPAMMO016956	1
C. plumiforme	GO:0001067	regulatory region nucleic acid binding	1/495	69/11440	0.953178	0.999996	0.926702	GWHPAMMO005367	1
C. plumiforme	GO:0009896	positive regulation of catabolic process	1/495	69/11440	0.953178	0.999996	0.926702	GWHPAMMO021913	1
C. plumiforme	GO:0033178	proton-transporting two-sector ATPase complex, catalytic domain	2/495	110/11440	0.954662	0.999996	0.926702	GWHPAMMO002776/GWHPAMMO020578	2
C. plumiforme	GO:0006839	mitochondrial transport	1/495	70/11440	0.955216	0.999996	0.926702	GWHPAMMO023477	1
C. plumiforme	GO:0055029	nuclear DNA-directed RNA polymerase complex	1/495	70/11440	0.955216	0.999996	0.926702	GWHPAMMO026340	1
C. plumiforme	GO:0099081	supramolecular polymer	1/495	70/11440	0.955216	0.999996	0.926702	GWHPAMMO008373	1
C. plumiforme	GO:0099512	supramolecular fiber	1/495	70/11440	0.955216	0.999996	0.926702	GWHPAMMO008373	1
C. plumiforme	GO:0099513	polymeric cytoskeletal fiber	1/495	70/11440	0.955216	0.999996	0.926702	GWHPAMMO008373	1
C. plumiforme	GO:0050662	NA	1/495	71/11440	0.957166	0.999996	0.926702	GWHPAMMO020716	1
C. plumiforme	GO:0052689	carboxylic ester hydrolase activity	1/495	72/11440	0.959031	0.999996	0.926702	GWHPAMMO027378	1
C. plumiforme	GO:0006913	nucleocytoplasmic transport	1/495	73/11440	0.960815	0.999996	0.926702	GWHPAMMO007808	1
C. plumiforme	GO:0016835	carbon-oxygen lyase activity	1/495	73/11440	0.960815	0.999996	0.926702	GWHPAMMO029558	1
C. plumiforme	GO:0042277	peptide binding	1/495	73/11440	0.960815	0.999996	0.926702	GWHPAMMO020804	1
C. plumiforme	GO:0051169	nuclear transport	1/495	73/11440	0.960815	0.999996	0.926702	GWHPAMMO007808	1
C. plumiforme	GO:0071496	cellular response to external stimulus	3/495	152/11440	0.963184	0.999996	0.926702	GWHPAMMO023598/GWHPAMMO024673/GWHPAMMO030180	3
C. plumiforme	GO:0034622	cellular protein-containing complex assembly	12/495	429/11440	0.963327	0.999996	0.926702	GWHPAMMO007808/GWHPAMMO008430/GWHPAMMO012988/GWHPAMMO013457/GWHPAMMO018319/GWHPAMMO018745/GWHPAMMO019479/GWHPAMMO021620/GWHPAMMO021913/GWHPAMMO023238/GWHPAMMO025287/GWHPAMMO027931	12
C. plumiforme	GO:0008236	serine-type peptidase activity	2/495	117/11440	0.965061	0.999996	0.926702	GWHPAMMO029479/GWHPAMMO029742	2
C. plumiforme	GO:0017171	serine hydrolase activity	2/495	117/11440	0.965061	0.999996	0.926702	GWHPAMMO029479/GWHPAMMO029742	2
C. plumiforme	GO:0051641	cellular localization	14/495	489/11440	0.965584	0.999996	0.926702	GWHPAMMO005110/GWHPAMMO007806/GWHPAMMO007808/GWHPAMMO013344/GWHPAMMO014902/GWHPAMMO020716/GWHPAMMO023477/GWHPAMMO024844/GWHPAMMO024845/GWHPAMMO026271/GWHPAMMO027257/GWHPAMMO028988/GWHPAMMO029561/GWHPAMMO029666	14
C. plumiforme	GO:0031325	positive regulation of cellular metabolic process	8/495	316/11440	0.966933	0.999996	0.926702	GWHPAMMO005110/GWHPAMMO006814/GWHPAMMO008051/GWHPAMMO014432/GWHPAMMO019479/GWHPAMMO021913/GWHPAMMO026340/GWHPAMMO027261	8
C. plumiforme	GO:0008094	DNA-dependent ATPase activity	1/495	77/11440	0.967208	0.999996	0.926702	GWHPAMMO029734	1
C. plumiforme	GO:0009698	phenylpropanoid metabolic process	1/495	77/11440	0.967208	0.999996	0.926702	GWHPAMMO008146	1
C. plumiforme	GO:0030258	lipid modification	1/495	77/11440	0.967208	0.999996	0.926702	GWHPAMMO017150	1
C. plumiforme	GO:0019685	photosynthesis, dark reaction	2/495	119/11440	0.967584	0.999996	0.926702	GWHPAMMO002049/GWHPAMMO027682	2
C. plumiforme	GO:0098798	mitochondrial protein complex	6/495	258/11440	0.970048	0.999996	0.926702	GWHPAMMO002776/GWHPAMMO009746/GWHPAMMO012641/GWHPAMMO014823/GWHPAMMO021338/GWHPAMMO023477	6
C. plumiforme	GO:0000428	DNA-directed RNA polymerase complex	1/495	80/11440	0.97131	0.999996	0.926702	GWHPAMMO026340	1
C. plumiforme	GO:0030880	RNA polymerase complex	1/495	80/11440	0.97131	0.999996	0.926702	GWHPAMMO026340	1
C. plumiforme	GO:0016469	proton-transporting two-sector ATPase complex	5/495	229/11440	0.972621	0.999996	0.926702	GWHPAMMO002776/GWHPAMMO016001/GWHPAMMO020578/GWHPAMMO023984/GWHPAMMO029748	5
C. plumiforme	GO:0009267	cellular response to starvation	2/495	124/11440	0.973148	0.999996	0.926702	GWHPAMMO024673/GWHPAMMO030180	2
C. plumiforme	GO:0004252	serine-type endopeptidase activity	1/495	83/11440	0.9749	0.999996	0.926702	GWHPAMMO029742	1
C. plumiforme	GO:0016829	lyase activity	7/495	297/11440	0.975544	0.999996	0.926702	GWHPAMMO001835/GWHPAMMO018338/GWHPAMMO018339/GWHPAMMO023148/GWHPAMMO029430/GWHPAMMO029471/GWHPAMMO029558	7
C. plumiforme	GO:0008137	NADH dehydrogenase (ubiquinone) activity	1/495	84/11440	0.975994	0.999996	0.926702	GWHPAMMO028705	1
C. plumiforme	GO:0050136	NADH dehydrogenase (quinone) activity	1/495	85/11440	0.97704	0.999996	0.926702	GWHPAMMO028705	1
C. plumiforme	GO:0071103	DNA conformation change	1/495	85/11440	0.97704	0.999996	0.926702	GWHPAMMO021620	1
C. plumiforme	GO:0019866	organelle inner membrane	6/495	268/11440	0.977299	0.999996	0.926702	GWHPAMMO002776/GWHPAMMO012641/GWHPAMMO016715/GWHPAMMO021338/GWHPAMMO023477/GWHPAMMO028705	6
C. plumiforme	GO:0015267	channel activity	4/495	202/11440	0.977561	0.999996	0.926702	GWHPAMMO002776/GWHPAMMO026775/GWHPAMMO028420/GWHPAMMO029541	4
C. plumiforme	GO:0022803	passive transmembrane transporter activity	4/495	202/11440	0.977561	0.999996	0.926702	GWHPAMMO002776/GWHPAMMO026775/GWHPAMMO028420/GWHPAMMO029541	4
C. plumiforme	GO:0031329	regulation of cellular catabolic process	1/495	86/11440	0.978041	0.999996	0.926702	GWHPAMMO021913	1
C. plumiforme	GO:0044272	sulfur compound biosynthetic process	2/495	130/11440	0.978615	0.999996	0.926702	GWHPAMMO016355/GWHPAMMO023841	2
C. plumiforme	GO:0050832	defense response to fungus	7/495	304/11440	0.97972	0.999996	0.926702	GWHPAMMO006144/GWHPAMMO008305/GWHPAMMO010587/GWHPAMMO010588/GWHPAMMO011785/GWHPAMMO021416/GWHPAMMO028038	7
C. plumiforme	GO:0043094	cellular metabolic compound salvage	1/495	88/11440	0.979914	0.999996	0.926702	GWHPAMMO016355	1
C. plumiforme	GO:0008299	isoprenoid biosynthetic process	1/495	90/11440	0.981628	0.999996	0.926702	GWHPAMMO027065	1
C. plumiforme	GO:0031977	thylakoid lumen	1/495	90/11440	0.981628	0.999996	0.926702	GWHPAMMO010688	1
C. plumiforme	GO:0009117	nucleotide metabolic process	12/495	462/11440	0.982332	0.999996	0.926702	GWHPAMMO001835/GWHPAMMO002049/GWHPAMMO002776/GWHPAMMO004063/GWHPAMMO004064/GWHPAMMO017200/GWHPAMMO017202/GWHPAMMO019001/GWHPAMMO023292/GWHPAMMO027682/GWHPAMMO028705/GWHPAMMO029403	12
C. plumiforme	GO:0005887	integral component of plasma membrane	1/495	91/11440	0.982429	0.999996	0.926702	GWHPAMMO008153	1
C. plumiforme	GO:0033043	regulation of organelle organization	1/495	91/11440	0.982429	0.999996	0.926702	GWHPAMMO013457	1
C. plumiforme	GO:0006753	nucleoside phosphate metabolic process	12/495	463/11440	0.982733	0.999996	0.926702	GWHPAMMO001835/GWHPAMMO002049/GWHPAMMO002776/GWHPAMMO004063/GWHPAMMO004064/GWHPAMMO017200/GWHPAMMO017202/GWHPAMMO019001/GWHPAMMO023292/GWHPAMMO027682/GWHPAMMO028705/GWHPAMMO029403	12
C. plumiforme	GO:0031669	cellular response to nutrient levels	2/495	136/11440	0.982998	0.999996	0.926702	GWHPAMMO024673/GWHPAMMO030180	2
C. plumiforme	GO:0031226	intrinsic component of plasma membrane	1/495	95/11440	0.9853	0.999996	0.926702	GWHPAMMO008153	1
C. plumiforme	GO:0045229	external encapsulating structure organization	2/495	140/11440	0.985421	0.999996	0.926702	GWHPAMMO019903/GWHPAMMO026467	2
C. plumiforme	GO:0009894	regulation of catabolic process	1/495	96/11440	0.985941	0.999996	0.926702	GWHPAMMO021913	1
C. plumiforme	GO:0045261	proton-transporting ATP synthase complex, catalytic core F(1)	1/495	97/11440	0.986555	0.999996	0.926702	GWHPAMMO002776	1
C. plumiforme	GO:0030145	manganese ion binding	1/495	100/11440	0.98824	0.999996	0.926702	GWHPAMMO013739	1
C. plumiforme	GO:0008289	lipid binding	2/495	147/11440	0.988879	0.999996	0.926702	GWHPAMMO011357/GWHPAMMO018416	2
C. plumiforme	GO:0031668	cellular response to extracellular stimulus	2/495	147/11440	0.988879	0.999996	0.926702	GWHPAMMO024673/GWHPAMMO030180	2
C. plumiforme	GO:0005216	ion channel activity	3/495	187/11440	0.988948	0.999996	0.926702	GWHPAMMO002776/GWHPAMMO026775/GWHPAMMO028420	3
C. plumiforme	GO:0010016	shoot system morphogenesis	1/495	103/11440	0.989713	0.999996	0.926702	GWHPAMMO011357	1
C. plumiforme	GO:0019693	ribose phosphate metabolic process	10/495	424/11440	0.989744	0.999996	0.926702	GWHPAMMO001835/GWHPAMMO002049/GWHPAMMO002776/GWHPAMMO004063/GWHPAMMO017200/GWHPAMMO017202/GWHPAMMO019001/GWHPAMMO023292/GWHPAMMO027682/GWHPAMMO028705	10
C. plumiforme	GO:0000028	ribosomal small subunit assembly	1/495	104/11440	0.990163	0.999996	0.926702	GWHPAMMO012988	1
C. plumiforme	GO:0009144	purine nucleoside triphosphate metabolic process	5/495	264/11440	0.990496	0.999996	0.926702	GWHPAMMO001835/GWHPAMMO002049/GWHPAMMO002776/GWHPAMMO019001/GWHPAMMO028705	5
C. plumiforme	GO:0009205	purine ribonucleoside triphosphate metabolic process	5/495	264/11440	0.990496	0.999996	0.926702	GWHPAMMO001835/GWHPAMMO002049/GWHPAMMO002776/GWHPAMMO019001/GWHPAMMO028705	5
C. plumiforme	GO:0009165	nucleotide biosynthetic process	9/495	396/11440	0.990576	0.999996	0.926702	GWHPAMMO001835/GWHPAMMO002049/GWHPAMMO002776/GWHPAMMO004063/GWHPAMMO004064/GWHPAMMO017200/GWHPAMMO017202/GWHPAMMO019001/GWHPAMMO029403	9
C. plumiforme	GO:1901293	nucleoside phosphate biosynthetic process	9/495	396/11440	0.990576	0.999996	0.926702	GWHPAMMO001835/GWHPAMMO002049/GWHPAMMO002776/GWHPAMMO004063/GWHPAMMO004064/GWHPAMMO017200/GWHPAMMO017202/GWHPAMMO019001/GWHPAMMO029403	9
C. plumiforme	GO:0009451	RNA modification	2/495	152/11440	0.990845	0.999996	0.926702	GWHPAMMO004412/GWHPAMMO019197	2
C. plumiforme	GO:0006720	isoprenoid metabolic process	1/495	108/11440	0.991772	0.999996	0.926702	GWHPAMMO027065	1
C. plumiforme	GO:0009199	ribonucleoside triphosphate metabolic process	5/495	270/11440	0.992125	0.999996	0.926702	GWHPAMMO001835/GWHPAMMO002049/GWHPAMMO002776/GWHPAMMO019001/GWHPAMMO028705	5
C. plumiforme	GO:0071555	cell wall organization	1/495	109/11440	0.992131	0.999996	0.926702	GWHPAMMO026467	1
C. plumiforme	GO:0009141	nucleoside triphosphate metabolic process	5/495	272/11440	0.992606	0.999996	0.926702	GWHPAMMO001835/GWHPAMMO002049/GWHPAMMO002776/GWHPAMMO019001/GWHPAMMO028705	5
C. plumiforme	GO:0006163	purine nucleotide metabolic process	9/495	407/11440	0.992967	0.999996	0.926702	GWHPAMMO001835/GWHPAMMO002049/GWHPAMMO002776/GWHPAMMO017200/GWHPAMMO017202/GWHPAMMO019001/GWHPAMMO023292/GWHPAMMO028705/GWHPAMMO029403	9
C. plumiforme	GO:0006754	ATP biosynthetic process	4/495	242/11440	0.993936	0.999996	0.926702	GWHPAMMO001835/GWHPAMMO002049/GWHPAMMO002776/GWHPAMMO019001	4
C. plumiforme	GO:0005261	cation channel activity	2/495	164/11440	0.994282	0.999996	0.926702	GWHPAMMO002776/GWHPAMMO026775	2
C. plumiforme	GO:0006164	purine nucleotide biosynthetic process	7/495	352/11440	0.994757	0.999996	0.926702	GWHPAMMO001835/GWHPAMMO002049/GWHPAMMO002776/GWHPAMMO017200/GWHPAMMO017202/GWHPAMMO019001/GWHPAMMO029403	7
C. plumiforme	GO:0009259	ribonucleotide metabolic process	9/495	418/11440	0.99478	0.999996	0.926702	GWHPAMMO001835/GWHPAMMO002049/GWHPAMMO002776/GWHPAMMO004063/GWHPAMMO017200/GWHPAMMO017202/GWHPAMMO019001/GWHPAMMO023292/GWHPAMMO028705	9
C. plumiforme	GO:0072521	purine-containing compound metabolic process	9/495	418/11440	0.99478	0.999996	0.926702	GWHPAMMO001835/GWHPAMMO002049/GWHPAMMO002776/GWHPAMMO017200/GWHPAMMO017202/GWHPAMMO019001/GWHPAMMO023292/GWHPAMMO028705/GWHPAMMO029403	9
C. plumiforme	GO:0048827	phyllome development	3/495	208/11440	0.994789	0.999996	0.926702	GWHPAMMO005961/GWHPAMMO011357/GWHPAMMO023598	3
C. plumiforme	GO:0022622	root system development	5/495	283/11440	0.99479	0.999996	0.926702	GWHPAMMO001153/GWHPAMMO012023/GWHPAMMO016956/GWHPAMMO018057/GWHPAMMO028359	5
C. plumiforme	GO:0048364	root development	5/495	283/11440	0.99479	0.999996	0.926702	GWHPAMMO001153/GWHPAMMO012023/GWHPAMMO016956/GWHPAMMO018057/GWHPAMMO028359	5
C. plumiforme	GO:0003954	NADH dehydrogenase activity	1/495	119/11440	0.994967	0.999996	0.926702	GWHPAMMO028705	1
C. plumiforme	GO:0072522	purine-containing compound biosynthetic process	7/495	354/11440	0.995056	0.999996	0.926702	GWHPAMMO001835/GWHPAMMO002049/GWHPAMMO002776/GWHPAMMO017200/GWHPAMMO017202/GWHPAMMO019001/GWHPAMMO029403	7
C. plumiforme	GO:0042803	protein homodimerization activity	1/495	120/11440	0.995187	0.999996	0.926702	GWHPAMMO008051	1
C. plumiforme	GO:0043531	ADP binding	3/495	214/11440	0.995811	0.999996	0.926702	GWHPAMMO001810/GWHPAMMO006144/GWHPAMMO013879	3
C. plumiforme	GO:0016874	ligase activity	8/495	394/11440	0.995912	0.999996	0.926702	GWHPAMMO002776/GWHPAMMO005099/GWHPAMMO005757/GWHPAMMO019345/GWHPAMMO021656/GWHPAMMO026670/GWHPAMMO029406/GWHPAMMO029511	8
C. plumiforme	GO:0009145	purine nucleoside triphosphate biosynthetic process	4/495	254/11440	0.995967	0.999996	0.926702	GWHPAMMO001835/GWHPAMMO002049/GWHPAMMO002776/GWHPAMMO019001	4
C. plumiforme	GO:0009206	purine ribonucleoside triphosphate biosynthetic process	4/495	254/11440	0.995967	0.999996	0.926702	GWHPAMMO001835/GWHPAMMO002049/GWHPAMMO002776/GWHPAMMO019001	4
C. plumiforme	GO:0099402	plant organ development	10/495	460/11440	0.996001	0.999996	0.926702	GWHPAMMO001153/GWHPAMMO005104/GWHPAMMO005961/GWHPAMMO011357/GWHPAMMO012023/GWHPAMMO016956/GWHPAMMO018057/GWHPAMMO023598/GWHPAMMO026381/GWHPAMMO028359	10
C. plumiforme	GO:0009767	photosynthetic electron transport chain	3/495	216/11440	0.996106	0.999996	0.926702	GWHPAMMO011510/GWHPAMMO022470/GWHPAMMO024201	3
C. plumiforme	GO:0019748	secondary metabolic process	2/495	174/11440	0.996151	0.999996	0.926702	GWHPAMMO008146/GWHPAMMO016844	2
C. plumiforme	GO:0090407	organophosphate biosynthetic process	11/495	494/11440	0.996222	0.999996	0.926702	GWHPAMMO001835/GWHPAMMO002049/GWHPAMMO002776/GWHPAMMO004063/GWHPAMMO004064/GWHPAMMO005449/GWHPAMMO017200/GWHPAMMO017202/GWHPAMMO019001/GWHPAMMO029390/GWHPAMMO029403	11
C. plumiforme	GO:0009260	ribonucleotide biosynthetic process	7/495	364/11440	0.996324	0.999996	0.926702	GWHPAMMO001835/GWHPAMMO002049/GWHPAMMO002776/GWHPAMMO004063/GWHPAMMO017200/GWHPAMMO017202/GWHPAMMO019001	7
C. plumiforme	GO:0046390	ribose phosphate biosynthetic process	7/495	364/11440	0.996324	0.999996	0.926702	GWHPAMMO001835/GWHPAMMO002049/GWHPAMMO002776/GWHPAMMO004063/GWHPAMMO017200/GWHPAMMO017202/GWHPAMMO019001	7
C. plumiforme	GO:0016655	oxidoreductase activity, acting on NAD(P)H, quinone or similar compound as acceptor	1/495	127/11440	0.996481	0.999996	0.926702	GWHPAMMO028705	1
C. plumiforme	GO:0009150	purine ribonucleotide metabolic process	8/495	401/11440	0.996658	0.999996	0.926702	GWHPAMMO001835/GWHPAMMO002049/GWHPAMMO002776/GWHPAMMO017200/GWHPAMMO017202/GWHPAMMO019001/GWHPAMMO023292/GWHPAMMO028705	8
C. plumiforme	GO:0009201	ribonucleoside triphosphate biosynthetic process	4/495	260/11440	0.996718	0.999996	0.926702	GWHPAMMO001835/GWHPAMMO002049/GWHPAMMO002776/GWHPAMMO019001	4
C. plumiforme	GO:0009142	nucleoside triphosphate biosynthetic process	4/495	261/11440	0.996829	0.999996	0.926702	GWHPAMMO001835/GWHPAMMO002049/GWHPAMMO002776/GWHPAMMO019001	4
C. plumiforme	GO:0016788	hydrolase activity, acting on ester bonds	9/495	436/11440	0.99683	0.999996	0.926702	GWHPAMMO011510/GWHPAMMO013886/GWHPAMMO021250/GWHPAMMO022470/GWHPAMMO024201/GWHPAMMO025405/GWHPAMMO027378/GWHPAMMO029520/GWHPAMMO029560	9
C. plumiforme	GO:0006790	sulfur compound metabolic process	3/495	223/11440	0.996989	0.999996	0.926702	GWHPAMMO016355/GWHPAMMO020804/GWHPAMMO023841	3
C. plumiforme	GO:0000287	magnesium ion binding	3/495	227/11440	0.997402	0.999996	0.926702	GWHPAMMO019001/GWHPAMMO021250/GWHPAMMO025308	3
C. plumiforme	GO:0009152	purine ribonucleotide biosynthetic process	6/495	347/11440	0.997884	0.999996	0.926702	GWHPAMMO001835/GWHPAMMO002049/GWHPAMMO002776/GWHPAMMO017200/GWHPAMMO017202/GWHPAMMO019001	6
C. plumiforme	GO:0046933	proton-transporting ATP synthase activity, rotational mechanism	1/495	139/11440	0.997943	0.999996	0.926702	GWHPAMMO002776	1
C. plumiforme	GO:0015252	proton channel activity	1/495	140/11440	0.998033	0.999996	0.926702	GWHPAMMO002776	1
C. plumiforme	GO:0044550	secondary metabolite biosynthetic process	1/495	141/11440	0.99812	0.999996	0.926702	GWHPAMMO008146	1
C. plumiforme	GO:0051539	4 iron, 4 sulfur cluster binding	1/495	141/11440	0.99812	0.999996	0.926702	GWHPAMMO002509	1
C. plumiforme	GO:1901137	carbohydrate derivative biosynthetic process	10/495	500/11440	0.998679	0.999996	0.926702	GWHPAMMO001835/GWHPAMMO002049/GWHPAMMO002776/GWHPAMMO004063/GWHPAMMO008860/GWHPAMMO017200/GWHPAMMO017202/GWHPAMMO019001/GWHPAMMO025441/GWHPAMMO029388	10
C. plumiforme	GO:0022900	electron transport chain	8/495	438/11440	0.998884	0.999996	0.926702	GWHPAMMO002509/GWHPAMMO011510/GWHPAMMO012641/GWHPAMMO017910/GWHPAMMO021338/GWHPAMMO022470/GWHPAMMO024201/GWHPAMMO028705	8
C. plumiforme	GO:0016168	chlorophyll binding	1/495	158/11440	0.999122	0.999996	0.926702	GWHPAMMO011516	1
C. plumiforme	GO:0016651	oxidoreductase activity, acting on NAD(P)H	1/495	165/11440	0.999359	0.999996	0.926702	GWHPAMMO028705	1
C. plumiforme	GO:0009055	electron transfer activity	4/495	325/11440	0.999676	0.999996	0.926702	GWHPAMMO002509/GWHPAMMO012641/GWHPAMMO017910/GWHPAMMO029510	4
C. plumiforme	GO:0010287	plastoglobule	3/495	295/11440	0.999804	0.999996	0.926702	GWHPAMMO001835/GWHPAMMO011516/GWHPAMMO023709	3
C. plumiforme	GO:0045259	proton-transporting ATP synthase complex	1/495	197/11440	0.999848	0.999996	0.926702	GWHPAMMO002776	1
C. plumiforme	GO:0015985	energy coupled proton transport, down electrochemical gradient	1/495	205/11440	0.999894	0.999996	0.926702	GWHPAMMO002776	1
C. plumiforme	GO:0015986	ATP synthesis coupled proton transport	1/495	205/11440	0.999894	0.999996	0.926702	GWHPAMMO002776	1
C. plumiforme	GO:0019684	photosynthesis, light reaction	4/495	377/11440	0.999954	0.999996	0.926702	GWHPAMMO011510/GWHPAMMO011516/GWHPAMMO022470/GWHPAMMO024201	4
C. plumiforme	GO:0019843	rRNA binding	1/495	280/11440	0.999996	0.999996	0.926702	GWHPAMMO029746	1
H. curvifolium	GO:0008184	glycogen phosphorylase activity	10/291	14/11440	8.90537e-14	1.44e-10	1.29643e-10	Hycur_jg21415.t1/Hycur_jg21416.t1/Hycur_jg21417.t1/Hycur_jg21418.t1/Hycur_jg21419.t1/Hycur_jg26330.t1/Hycur_jg29045.t1/Hycur_jg29046.t1/Hycur_jg29047.t1/Hycur_jg29048.t1	10
H. curvifolium	GO:0004645	1,4-alpha-oligoglucan phosphorylase activity	10/291	15/11440	2.61193e-13	2.11174e-10	1.90121e-10	Hycur_jg21415.t1/Hycur_jg21416.t1/Hycur_jg21417.t1/Hycur_jg21418.t1/Hycur_jg21419.t1/Hycur_jg26330.t1/Hycur_jg29045.t1/Hycur_jg29046.t1/Hycur_jg29047.t1/Hycur_jg29048.t1	10
H. curvifolium	GO:0009501	amyloplast	7/291	19/11440	2.48583e-07	0.000133986	0.000120628	Hycur_jg21415.t1/Hycur_jg21417.t1/Hycur_jg21418.t1/Hycur_jg26330.t1/Hycur_jg29045.t1/Hycur_jg29046.t1/Hycur_jg29047.t1	7
H. curvifolium	GO:0016757	transferase activity, transferring glycosyl groups	19/291	200/11440	7.92763e-07	0.000320474	0.000288524	Hycur_jg11967.t1/Hycur_jg21415.t1/Hycur_jg21416.t1/Hycur_jg21417.t1/Hycur_jg21418.t1/Hycur_jg21419.t1/Hycur_jg21837.t1/Hycur_jg21838.t1/Hycur_jg2365.t1/Hycur_jg25081.t1/Hycur_jg26330.t1/Hycur_jg26772.t1/Hycur_jg26847.t1/Hycur_jg29045.t1/Hycur_jg29046.t1/Hycur_jg29047.t1/Hycur_jg29048.t1/Hycur_jg6320.t1/Hycur_jg7484.t1	19
H. curvifolium	GO:0016758	transferase activity, transferring hexosyl groups	14/291	127/11440	4.08325e-06	0.00121981	0.0010982	Hycur_jg11967.t1/Hycur_jg21415.t1/Hycur_jg21416.t1/Hycur_jg21417.t1/Hycur_jg21418.t1/Hycur_jg21419.t1/Hycur_jg2365.t1/Hycur_jg25081.t1/Hycur_jg26330.t1/Hycur_jg29045.t1/Hycur_jg29046.t1/Hycur_jg29047.t1/Hycur_jg29048.t1/Hycur_jg7484.t1	14
H. curvifolium	GO:0005977	glycogen metabolic process	6/291	19/11440	5.28057e-06	0.00121981	0.0010982	Hycur_jg21415.t1/Hycur_jg21418.t1/Hycur_jg21419.t1/Hycur_jg26330.t1/Hycur_jg29047.t1/Hycur_jg29048.t1	6
H. curvifolium	GO:0006112	energy reserve metabolic process	6/291	19/11440	5.28057e-06	0.00121981	0.0010982	Hycur_jg21415.t1/Hycur_jg21418.t1/Hycur_jg21419.t1/Hycur_jg26330.t1/Hycur_jg29047.t1/Hycur_jg29048.t1	6
H. curvifolium	GO:0005085	guanyl-nucleotide exchange factor activity	6/291	25/11440	3.03032e-05	0.00612504	0.00551439	Hycur_jg15684.t1/Hycur_jg15689.t1/Hycur_jg15690.t1/Hycur_jg16491.t1/Hycur_jg21559.t1/Hycur_jg6729.t1	6
H. curvifolium	GO:0009414	response to water deprivation	12/291	126/11440	8.58914e-05	0.0144319	0.012993	Hycur_jg17118.t1/Hycur_jg21415.t1/Hycur_jg21418.t1/Hycur_jg21419.t1/Hycur_jg2196.t1/Hycur_jg26330.t1/Hycur_jg28564.t1/Hycur_jg29047.t1/Hycur_jg29048.t1/Hycur_jg815.t1/Hycur_jg8701.t1/Hycur_jg9032.t1	12
H. curvifolium	GO:0017137	Rab GTPase binding	5/291	19/11440	8.92508e-05	0.0144319	0.012993	Hycur_jg15684.t1/Hycur_jg15689.t1/Hycur_jg15690.t1/Hycur_jg16491.t1/Hycur_jg21559.t1	5
H. curvifolium	GO:0009415	response to water	12/291	129/11440	0.000107847	0.0158535	0.014273	Hycur_jg17118.t1/Hycur_jg21415.t1/Hycur_jg21418.t1/Hycur_jg21419.t1/Hycur_jg2196.t1/Hycur_jg26330.t1/Hycur_jg28564.t1/Hycur_jg29047.t1/Hycur_jg29048.t1/Hycur_jg815.t1/Hycur_jg8701.t1/Hycur_jg9032.t1	12
H. curvifolium	GO:0006888	endoplasmic reticulum to Golgi vesicle-mediated transport	7/291	45/11440	0.000126965	0.0171085	0.0154028	Hycur_jg15684.t1/Hycur_jg15689.t1/Hycur_jg15690.t1/Hycur_jg16491.t1/Hycur_jg21559.t1/Hycur_jg24329.t1/Hycur_jg3253.t1	7
H. curvifolium	GO:0006260	DNA replication	9/291	78/11440	0.0001543	0.0191926	0.0172791	Hycur_jg21837.t1/Hycur_jg21838.t1/Hycur_jg21980.t1/Hycur_jg2613.t1/Hycur_jg26706.t1/Hycur_jg26708.t1/Hycur_jg26840.t1/Hycur_jg3200.t1/Hycur_jg6574.t1	9
H. curvifolium	GO:0044247	cellular polysaccharide catabolic process	6/291	34/11440	0.000189818	0.0194297	0.0174926	Hycur_jg21415.t1/Hycur_jg21418.t1/Hycur_jg21419.t1/Hycur_jg26330.t1/Hycur_jg29047.t1/Hycur_jg29048.t1	6
H. curvifolium	GO:0017016	Ras GTPase binding	5/291	22/11440	0.000189851	0.0194297	0.0174926	Hycur_jg15684.t1/Hycur_jg15689.t1/Hycur_jg15690.t1/Hycur_jg16491.t1/Hycur_jg21559.t1	5
H. curvifolium	GO:0005777	peroxisome	11/291	118/11440	0.00020427	0.0194297	0.0174926	Hycur_jg11971.t1/Hycur_jg12380.t1/Hycur_jg12398.t1/Hycur_jg16493.t1/Hycur_jg1693.t1/Hycur_jg16975.t1/Hycur_jg19798.t1/Hycur_jg2883.t1/Hycur_jg449.t1/Hycur_jg7341.t1/Hycur_jg7641.t1	11
H. curvifolium	GO:0042579	microbody	11/291	118/11440	0.00020427	0.0194297	0.0174926	Hycur_jg11971.t1/Hycur_jg12380.t1/Hycur_jg12398.t1/Hycur_jg16493.t1/Hycur_jg1693.t1/Hycur_jg16975.t1/Hycur_jg19798.t1/Hycur_jg2883.t1/Hycur_jg449.t1/Hycur_jg7341.t1/Hycur_jg7641.t1	11
H. curvifolium	GO:0097602	cullin family protein binding	5/291	23/11440	0.000237579	0.0213425	0.0192147	Hycur_jg18142.t1/Hycur_jg18143.t1/Hycur_jg18144.t1/Hycur_jg28806.t1/Hycur_jg28810.t1	5
H. curvifolium	GO:0048193	Golgi vesicle transport	10/291	104/11440	0.000307736	0.0261899	0.0235789	Hycur_jg106.t1/Hycur_jg12638.t1/Hycur_jg15684.t1/Hycur_jg15689.t1/Hycur_jg15690.t1/Hycur_jg16491.t1/Hycur_jg21559.t1/Hycur_jg24329.t1/Hycur_jg2767.t1/Hycur_jg3253.t1	10
H. curvifolium	GO:0004312	fatty acid synthase activity	6/291	38/11440	0.000357769	0.0279172	0.0251339	Hycur_jg17223.t1/Hycur_jg17225.t1/Hycur_jg17228.t1/Hycur_jg17229.t1/Hycur_jg17231.t1/Hycur_jg26813.t1	6
H. curvifolium	GO:0044275	cellular carbohydrate catabolic process	7/291	53/11440	0.000362561	0.0279172	0.0251339	Hycur_jg18106.t1/Hycur_jg21415.t1/Hycur_jg21418.t1/Hycur_jg21419.t1/Hycur_jg26330.t1/Hycur_jg29047.t1/Hycur_jg29048.t1	7
H. curvifolium	GO:0016192	vesicle-mediated transport	18/291	288/11440	0.000409385	0.0284187	0.0255854	Hycur_jg106.t1/Hycur_jg12638.t1/Hycur_jg1469.t1/Hycur_jg15684.t1/Hycur_jg15689.t1/Hycur_jg15690.t1/Hycur_jg16491.t1/Hycur_jg18916.t1/Hycur_jg21559.t1/Hycur_jg24329.t1/Hycur_jg27324.t1/Hycur_jg2767.t1/Hycur_jg29054.t1/Hycur_jg3253.t1/Hycur_jg5183.t1/Hycur_jg6792.t1/Hycur_jg91.t1/Hycur_jg92.t1	18
H. curvifolium	GO:0009251	glucan catabolic process	6/291	39/11440	0.000413903	0.0284187	0.0255854	Hycur_jg21415.t1/Hycur_jg21418.t1/Hycur_jg21419.t1/Hycur_jg26330.t1/Hycur_jg29047.t1/Hycur_jg29048.t1	6
H. curvifolium	GO:0050662	NA	8/291	71/11440	0.000421798	0.0284187	0.0255854	Hycur_jg12380.t1/Hycur_jg21415.t1/Hycur_jg21418.t1/Hycur_jg21419.t1/Hycur_jg26330.t1/Hycur_jg29047.t1/Hycur_jg29048.t1/Hycur_jg7772.t1	8
H. curvifolium	GO:0009867	jasmonic acid mediated signaling pathway	7/291	58/11440	0.000634684	0.0410514	0.0369586	Hycur_jg1026.t1/Hycur_jg17601.t1/Hycur_jg18142.t1/Hycur_jg18143.t1/Hycur_jg18144.t1/Hycur_jg28806.t1/Hycur_jg28810.t1	7
H. curvifolium	GO:0071395	cellular response to jasmonic acid stimulus	7/291	59/11440	0.000704721	0.0438282	0.0394587	Hycur_jg1026.t1/Hycur_jg17601.t1/Hycur_jg18142.t1/Hycur_jg18143.t1/Hycur_jg18144.t1/Hycur_jg28806.t1/Hycur_jg28810.t1	7
H. curvifolium	GO:0019842	vitamin binding	9/291	100/11440	0.000989475	0.0592586	0.0533506	Hycur_jg13423.t1/Hycur_jg21415.t1/Hycur_jg21418.t1/Hycur_jg21419.t1/Hycur_jg26330.t1/Hycur_jg26542.t1/Hycur_jg26820.t1/Hycur_jg29047.t1/Hycur_jg29048.t1	9
H. curvifolium	GO:0048316	seed development	16/291	261/11440	0.00104457	0.0603238	0.0543097	Hycur_jg10200.t1/Hycur_jg10332.t1/Hycur_jg11591.t1/Hycur_jg11971.t1/Hycur_jg12380.t1/Hycur_jg1281.t1/Hycur_jg1848.t1/Hycur_jg23955.t1/Hycur_jg25534.t1/Hycur_jg2581.t1/Hycur_jg2883.t1/Hycur_jg5015.t1/Hycur_jg7155.t1/Hycur_jg7688.t1/Hycur_jg7693.t1/Hycur_jg815.t1	16
H. curvifolium	GO:0065009	regulation of molecular function	13/291	189/11440	0.00108473	0.0604829	0.0544529	Hycur_jg1026.t1/Hycur_jg10430.t1/Hycur_jg113.t1/Hycur_jg15684.t1/Hycur_jg15689.t1/Hycur_jg15690.t1/Hycur_jg16491.t1/Hycur_jg17601.t1/Hycur_jg21559.t1/Hycur_jg2613.t1/Hycur_jg3200.t1/Hycur_jg56.t1/Hycur_jg6729.t1	13
H. curvifolium	GO:1905368	peptidase complex	10/291	124/11440	0.00123296	0.0664566	0.059831	Hycur_jg1026.t1/Hycur_jg1281.t1/Hycur_jg17601.t1/Hycur_jg17929.t1/Hycur_jg2056.t1/Hycur_jg21804.t1/Hycur_jg26051.t1/Hycur_jg28562.t1/Hycur_jg5278.t1/Hycur_jg9208.t1	10
H. curvifolium	GO:0034622	cellular protein-containing complex assembly	22/291	429/11440	0.00141994	0.0740658	0.0666816	Hycur_jg1026.t1/Hycur_jg1281.t1/Hycur_jg13820.t1/Hycur_jg15503.t1/Hycur_jg17601.t1/Hycur_jg17929.t1/Hycur_jg18916.t1/Hycur_jg20936.t1/Hycur_jg21804.t1/Hycur_jg2196.t1/Hycur_jg22131.t1/Hycur_jg25187.t1/Hycur_jg26051.t1/Hycur_jg28564.t1/Hycur_jg4788.t1/Hycur_jg6607.t1/Hycur_jg7688.t1/Hycur_jg7693.t1/Hycur_jg8701.t1/Hycur_jg9032.t1/Hycur_jg9810.t1/Hycur_jg9852.t1	22
H. curvifolium	GO:0031267	small GTPase binding	5/291	34/11440	0.00156308	0.0774409	0.0697202	Hycur_jg15684.t1/Hycur_jg15689.t1/Hycur_jg15690.t1/Hycur_jg16491.t1/Hycur_jg21559.t1	5
H. curvifolium	GO:0051641	cellular localization	24/291	489/11440	0.00158043	0.0774409	0.0697202	Hycur_jg11988.t1/Hycur_jg12638.t1/Hycur_jg1469.t1/Hycur_jg15684.t1/Hycur_jg15689.t1/Hycur_jg15690.t1/Hycur_jg16491.t1/Hycur_jg17137.t1/Hycur_jg17721.t1/Hycur_jg18916.t1/Hycur_jg21559.t1/Hycur_jg24329.t1/Hycur_jg26051.t1/Hycur_jg2672.t1/Hycur_jg27324.t1/Hycur_jg2755.t1/Hycur_jg2757.t1/Hycur_jg29054.t1/Hycur_jg3200.t1/Hycur_jg3253.t1/Hycur_jg5183.t1/Hycur_jg7036.t1/Hycur_jg91.t1/Hycur_jg92.t1	24
H. curvifolium	GO:0032266	phosphatidylinositol-3-phosphate binding	3/291	10/11440	0.00171181	0.0805461	0.0725159	Hycur_jg1469.t1/Hycur_jg5183.t1/Hycur_jg8242.t1	3
H. curvifolium	GO:0010431	seed maturation	4/291	21/11440	0.00174342	0.0805461	0.0725159	Hycur_jg11591.t1/Hycur_jg1848.t1/Hycur_jg2581.t1/Hycur_jg5015.t1	4
H. curvifolium	GO:0010154	fruit development	16/291	276/11440	0.00186435	0.0837404	0.0753917	Hycur_jg10200.t1/Hycur_jg10332.t1/Hycur_jg11591.t1/Hycur_jg11971.t1/Hycur_jg12380.t1/Hycur_jg1281.t1/Hycur_jg1848.t1/Hycur_jg23955.t1/Hycur_jg25534.t1/Hycur_jg2581.t1/Hycur_jg2883.t1/Hycur_jg5015.t1/Hycur_jg7155.t1/Hycur_jg7688.t1/Hycur_jg7693.t1/Hycur_jg815.t1	16
H. curvifolium	GO:0034655	nucleobase-containing compound catabolic process	8/291	90/11440	0.00202902	0.0886737	0.0798331	Hycur_jg10433.t1/Hycur_jg113.t1/Hycur_jg12380.t1/Hycur_jg18106.t1/Hycur_jg2629.t1/Hycur_jg2883.t1/Hycur_jg6729.t1/Hycur_jg7261.t1	8
H. curvifolium	GO:0009744	response to sucrose	4/291	22/11440	0.00208866	0.088878	0.0800171	Hycur_jg10433.t1/Hycur_jg12380.t1/Hycur_jg2883.t1/Hycur_jg8269.t1	4
H. curvifolium	GO:0032507	maintenance of protein location in cell	3/291	11/11440	0.00230968	0.0919956	0.0828239	Hycur_jg2755.t1/Hycur_jg2757.t1/Hycur_jg7036.t1	3
H. curvifolium	GO:0045185	maintenance of protein location	3/291	11/11440	0.00230968	0.0919956	0.0828239	Hycur_jg2755.t1/Hycur_jg2757.t1/Hycur_jg7036.t1	3
H. curvifolium	GO:0009753	response to jasmonic acid	8/291	92/11440	0.0023326	0.0919956	0.0828239	Hycur_jg1026.t1/Hycur_jg17601.t1/Hycur_jg18142.t1/Hycur_jg18143.t1/Hycur_jg18144.t1/Hycur_jg27157.t1/Hycur_jg28806.t1/Hycur_jg28810.t1	8
H. curvifolium	GO:0034285	response to disaccharide	4/291	23/11440	0.00247836	0.0954169	0.0859041	Hycur_jg10433.t1/Hycur_jg12380.t1/Hycur_jg2883.t1/Hycur_jg8269.t1	4
H. curvifolium	GO:0006972	hyperosmotic response	5/291	38/11440	0.00259568	0.0976096	0.0878782	Hycur_jg2196.t1/Hycur_jg28564.t1/Hycur_jg8521.t1/Hycur_jg8701.t1/Hycur_jg9032.t1	5
H. curvifolium	GO:0006261	DNA-dependent DNA replication	6/291	56/11440	0.00287165	0.103188	0.0929006	Hycur_jg21837.t1/Hycur_jg21838.t1/Hycur_jg2613.t1/Hycur_jg26706.t1/Hycur_jg3200.t1/Hycur_jg6574.t1	6
H. curvifolium	GO:0051020	GTPase binding	6/291	56/11440	0.00287165	0.103188	0.0929006	Hycur_jg15684.t1/Hycur_jg15689.t1/Hycur_jg15690.t1/Hycur_jg16491.t1/Hycur_jg21559.t1/Hycur_jg6729.t1	6
H. curvifolium	GO:0016052	carbohydrate catabolic process	11/291	163/11440	0.0029898	0.103969	0.0936036	Hycur_jg10433.t1/Hycur_jg12380.t1/Hycur_jg18106.t1/Hycur_jg21415.t1/Hycur_jg21418.t1/Hycur_jg21419.t1/Hycur_jg26330.t1/Hycur_jg2883.t1/Hycur_jg29047.t1/Hycur_jg29048.t1/Hycur_jg3767.t1	11
H. curvifolium	GO:0043248	proteasome assembly	3/291	12/11440	0.00302198	0.103969	0.0936036	Hycur_jg1281.t1/Hycur_jg13820.t1/Hycur_jg26051.t1	3
H. curvifolium	GO:0099023	vesicle tethering complex	6/291	57/11440	0.0031424	0.10586	0.0953058	Hycur_jg15684.t1/Hycur_jg15689.t1/Hycur_jg15690.t1/Hycur_jg16491.t1/Hycur_jg18916.t1/Hycur_jg21559.t1	6
H. curvifolium	GO:0009166	nucleotide catabolic process	5/291	40/11440	0.00326508	0.107748	0.0970054	Hycur_jg10433.t1/Hycur_jg12380.t1/Hycur_jg18106.t1/Hycur_jg2883.t1/Hycur_jg7261.t1	5
H. curvifolium	GO:0010229	inflorescence development	4/291	25/11440	0.003402	0.107864	0.0971098	Hycur_jg18474.t1/Hycur_jg1848.t1/Hycur_jg5015.t1/Hycur_jg7769.t1	4
H. curvifolium	GO:0042538	hyperosmotic salinity response	4/291	25/11440	0.003402	0.107864	0.0971098	Hycur_jg2196.t1/Hycur_jg28564.t1/Hycur_jg8701.t1/Hycur_jg9032.t1	4
H. curvifolium	GO:0048037	NA	10/291	143/11440	0.00354224	0.108528	0.0977081	Hycur_jg12380.t1/Hycur_jg21415.t1/Hycur_jg21418.t1/Hycur_jg21419.t1/Hycur_jg21490.t1/Hycur_jg26330.t1/Hycur_jg26542.t1/Hycur_jg29047.t1/Hycur_jg29048.t1/Hycur_jg7772.t1	10
H. curvifolium	GO:0008144	drug binding	9/291	121/11440	0.00370256	0.108528	0.0977081	Hycur_jg12423.t1/Hycur_jg13266.t1/Hycur_jg21415.t1/Hycur_jg21418.t1/Hycur_jg21419.t1/Hycur_jg26330.t1/Hycur_jg29047.t1/Hycur_jg29048.t1/Hycur_jg7261.t1	9
H. curvifolium	GO:0004316	3-oxoacyl-[acyl-carrier-protein] reductase (NADPH) activity	3/291	13/11440	0.00385521	0.108528	0.0977081	Hycur_jg17228.t1/Hycur_jg17229.t1/Hycur_jg17231.t1	3
H. curvifolium	GO:0016722	oxidoreductase activity, oxidizing metal ions	3/291	13/11440	0.00385521	0.108528	0.0977081	Hycur_jg15375.t1/Hycur_jg15376.t1/Hycur_jg21490.t1	3
H. curvifolium	GO:0008134	transcription factor binding	7/291	79/11440	0.00389278	0.108528	0.0977081	Hycur_jg1026.t1/Hycur_jg17601.t1/Hycur_jg17636.t1/Hycur_jg17929.t1/Hycur_jg21804.t1/Hycur_jg23955.t1/Hycur_jg951.t1	7
H. curvifolium	GO:0030170	pyridoxal phosphate binding	7/291	79/11440	0.00389278	0.108528	0.0977081	Hycur_jg13423.t1/Hycur_jg21415.t1/Hycur_jg21418.t1/Hycur_jg21419.t1/Hycur_jg26330.t1/Hycur_jg29047.t1/Hycur_jg29048.t1	7
H. curvifolium	GO:0070279	vitamin B6 binding	7/291	79/11440	0.00389278	0.108528	0.0977081	Hycur_jg13423.t1/Hycur_jg21415.t1/Hycur_jg21418.t1/Hycur_jg21419.t1/Hycur_jg26330.t1/Hycur_jg29047.t1/Hycur_jg29048.t1	7
H. curvifolium	GO:1901292	nucleoside phosphate catabolic process	5/291	42/11440	0.00405052	0.111012	0.0999441	Hycur_jg10433.t1/Hycur_jg12380.t1/Hycur_jg18106.t1/Hycur_jg2883.t1/Hycur_jg7261.t1	5
H. curvifolium	GO:0042802	identical protein binding	13/291	220/11440	0.00413371	0.111403	0.100297	Hycur_jg11967.t1/Hycur_jg18143.t1/Hycur_jg1848.t1/Hycur_jg21415.t1/Hycur_jg21418.t1/Hycur_jg26330.t1/Hycur_jg26436.t1/Hycur_jg29045.t1/Hycur_jg29046.t1/Hycur_jg29047.t1/Hycur_jg3200.t1/Hycur_jg5015.t1/Hycur_jg7341.t1	13
H. curvifolium	GO:0005048	signal sequence binding	4/291	27/11440	0.00453545	0.120227	0.10824	Hycur_jg11988.t1/Hycur_jg2755.t1/Hycur_jg2757.t1/Hycur_jg7036.t1	4
H. curvifolium	GO:0140104	molecular carrier activity	3/291	14/11440	0.00481511	0.125581	0.113061	Hycur_jg21490.t1/Hycur_jg26542.t1/Hycur_jg7693.t1	3
H. curvifolium	GO:0019932	second-messenger-mediated signaling	4/291	28/11440	0.00518714	0.129065	0.116198	Hycur_jg17721.t1/Hycur_jg2672.t1/Hycur_jg91.t1/Hycur_jg92.t1	4
H. curvifolium	GO:0001101	response to acid chemical	21/291	448/11440	0.0051959	0.129065	0.116198	Hycur_jg1026.t1/Hycur_jg14084.t1/Hycur_jg17118.t1/Hycur_jg17601.t1/Hycur_jg17630.t1/Hycur_jg21415.t1/Hycur_jg21418.t1/Hycur_jg21419.t1/Hycur_jg2196.t1/Hycur_jg2581.t1/Hycur_jg26330.t1/Hycur_jg26403.t1/Hycur_jg27157.t1/Hycur_jg28564.t1/Hycur_jg29047.t1/Hycur_jg29048.t1/Hycur_jg815.t1/Hycur_jg8701.t1/Hycur_jg9032.t1/Hycur_jg91.t1/Hycur_jg92.t1	21
H. curvifolium	GO:0032870	cellular response to hormone stimulus	17/291	334/11440	0.0052039	0.129065	0.116198	Hycur_jg1026.t1/Hycur_jg13618.t1/Hycur_jg1693.t1/Hycur_jg17301.t1/Hycur_jg17601.t1/Hycur_jg17630.t1/Hycur_jg18142.t1/Hycur_jg18143.t1/Hycur_jg18144.t1/Hycur_jg1848.t1/Hycur_jg26403.t1/Hycur_jg28806.t1/Hycur_jg28810.t1/Hycur_jg4788.t1/Hycur_jg5015.t1/Hycur_jg91.t1/Hycur_jg92.t1	17
H. curvifolium	GO:0006732	NA	8/291	105/11440	0.00526798	0.129065	0.116198	Hycur_jg12380.t1/Hycur_jg18106.t1/Hycur_jg2883.t1/Hycur_jg308.t1/Hycur_jg449.t1/Hycur_jg7261.t1/Hycur_jg7341.t1/Hycur_jg7772.t1	8
H. curvifolium	GO:0048608	reproductive structure development	22/291	480/11440	0.00554861	0.131943	0.118788	Hycur_jg10200.t1/Hycur_jg10332.t1/Hycur_jg11591.t1/Hycur_jg11971.t1/Hycur_jg12380.t1/Hycur_jg1281.t1/Hycur_jg17721.t1/Hycur_jg18474.t1/Hycur_jg1848.t1/Hycur_jg23955.t1/Hycur_jg25534.t1/Hycur_jg2581.t1/Hycur_jg2672.t1/Hycur_jg27269.t1/Hycur_jg2883.t1/Hycur_jg4788.t1/Hycur_jg5015.t1/Hycur_jg7155.t1/Hycur_jg7688.t1/Hycur_jg7693.t1/Hycur_jg7769.t1/Hycur_jg815.t1	22
H. curvifolium	GO:0061458	reproductive system development	22/291	480/11440	0.00554861	0.131943	0.118788	Hycur_jg10200.t1/Hycur_jg10332.t1/Hycur_jg11591.t1/Hycur_jg11971.t1/Hycur_jg12380.t1/Hycur_jg1281.t1/Hycur_jg17721.t1/Hycur_jg18474.t1/Hycur_jg1848.t1/Hycur_jg23955.t1/Hycur_jg25534.t1/Hycur_jg2581.t1/Hycur_jg2672.t1/Hycur_jg27269.t1/Hycur_jg2883.t1/Hycur_jg4788.t1/Hycur_jg5015.t1/Hycur_jg7155.t1/Hycur_jg7688.t1/Hycur_jg7693.t1/Hycur_jg7769.t1/Hycur_jg815.t1	22
H. curvifolium	GO:0071310	cellular response to organic substance	19/291	395/11440	0.00588954	0.136014	0.122454	Hycur_jg1026.t1/Hycur_jg13618.t1/Hycur_jg14084.t1/Hycur_jg1693.t1/Hycur_jg17301.t1/Hycur_jg17601.t1/Hycur_jg17630.t1/Hycur_jg18142.t1/Hycur_jg18143.t1/Hycur_jg18144.t1/Hycur_jg1848.t1/Hycur_jg26403.t1/Hycur_jg28806.t1/Hycur_jg28810.t1/Hycur_jg4788.t1/Hycur_jg5015.t1/Hycur_jg6607.t1/Hycur_jg91.t1/Hycur_jg92.t1	19
H. curvifolium	GO:0051186	NA	10/291	154/11440	0.00596838	0.136014	0.122454	Hycur_jg12380.t1/Hycur_jg18106.t1/Hycur_jg21490.t1/Hycur_jg25192.t1/Hycur_jg2883.t1/Hycur_jg308.t1/Hycur_jg449.t1/Hycur_jg7261.t1/Hycur_jg7341.t1/Hycur_jg7772.t1	10
H. curvifolium	GO:0009793	embryo development ending in seed dormancy	12/291	204/11440	0.00597217	0.136014	0.122454	Hycur_jg10200.t1/Hycur_jg10332.t1/Hycur_jg11591.t1/Hycur_jg11971.t1/Hycur_jg1281.t1/Hycur_jg1848.t1/Hycur_jg25534.t1/Hycur_jg5015.t1/Hycur_jg7155.t1/Hycur_jg7688.t1/Hycur_jg7693.t1/Hycur_jg815.t1	12
H. curvifolium	GO:0009266	response to temperature stimulus	18/291	373/11440	0.0070344	0.155901	0.140358	Hycur_jg12380.t1/Hycur_jg1281.t1/Hycur_jg17853.t1/Hycur_jg21415.t1/Hycur_jg21418.t1/Hycur_jg2196.t1/Hycur_jg23955.t1/Hycur_jg25187.t1/Hycur_jg25192.t1/Hycur_jg26269.t1/Hycur_jg26330.t1/Hycur_jg28564.t1/Hycur_jg2883.t1/Hycur_jg29047.t1/Hycur_jg7641.t1/Hycur_jg815.t1/Hycur_jg8701.t1/Hycur_jg9032.t1	18
H. curvifolium	GO:0031099	regeneration	3/291	16/11440	0.00713462	0.155901	0.140358	Hycur_jg1848.t1/Hycur_jg25081.t1/Hycur_jg5015.t1	3
H. curvifolium	GO:0140297	DNA-binding transcription factor binding	3/291	16/11440	0.00713462	0.155901	0.140358	Hycur_jg1026.t1/Hycur_jg17601.t1/Hycur_jg23955.t1	3
H. curvifolium	GO:0000502	proteasome complex	8/291	111/11440	0.00732574	0.157943	0.142197	Hycur_jg1281.t1/Hycur_jg17929.t1/Hycur_jg2056.t1/Hycur_jg21804.t1/Hycur_jg26051.t1/Hycur_jg28562.t1/Hycur_jg5278.t1/Hycur_jg9208.t1	8
H. curvifolium	GO:0034404	nucleobase-containing small molecule biosynthetic process	6/291	68/11440	0.00751818	0.159959	0.144012	Hycur_jg10433.t1/Hycur_jg12380.t1/Hycur_jg14899.t1/Hycur_jg18106.t1/Hycur_jg2883.t1/Hycur_jg7261.t1	6
H. curvifolium	GO:0009755	hormone-mediated signaling pathway	14/291	265/11440	0.0078923	0.162894	0.146654	Hycur_jg1026.t1/Hycur_jg13618.t1/Hycur_jg1693.t1/Hycur_jg17301.t1/Hycur_jg17601.t1/Hycur_jg18142.t1/Hycur_jg18143.t1/Hycur_jg18144.t1/Hycur_jg26403.t1/Hycur_jg28806.t1/Hycur_jg28810.t1/Hycur_jg4788.t1/Hycur_jg91.t1/Hycur_jg92.t1	14
H. curvifolium	GO:0046686	response to cadmium ion	14/291	265/11440	0.0078923	0.162894	0.146654	Hycur_jg12380.t1/Hycur_jg13999.t1/Hycur_jg18915.t1/Hycur_jg21419.t1/Hycur_jg26272.t1/Hycur_jg26793.t1/Hycur_jg2883.t1/Hycur_jg29048.t1/Hycur_jg308.t1/Hycur_jg5101.t1/Hycur_jg6320.t1/Hycur_jg6321.t1/Hycur_jg6539.t1/Hycur_jg6607.t1	14
H. curvifolium	GO:0044437	NA	17/291	349/11440	0.00795832	0.162894	0.146654	Hycur_jg12380.t1/Hycur_jg1469.t1/Hycur_jg1693.t1/Hycur_jg16975.t1/Hycur_jg17118.t1/Hycur_jg2520.t1/Hycur_jg28562.t1/Hycur_jg28675.t1/Hycur_jg2883.t1/Hycur_jg3156.t1/Hycur_jg3253.t1/Hycur_jg5183.t1/Hycur_jg5278.t1/Hycur_jg6607.t1/Hycur_jg7656.t1/Hycur_jg8588.t1/Hycur_jg9208.t1	17
H. curvifolium	GO:0071495	cellular response to endogenous stimulus	17/291	350/11440	0.00817722	0.165282	0.148804	Hycur_jg1026.t1/Hycur_jg13618.t1/Hycur_jg1693.t1/Hycur_jg17301.t1/Hycur_jg17601.t1/Hycur_jg17630.t1/Hycur_jg18142.t1/Hycur_jg18143.t1/Hycur_jg18144.t1/Hycur_jg1848.t1/Hycur_jg26403.t1/Hycur_jg28806.t1/Hycur_jg28810.t1/Hycur_jg4788.t1/Hycur_jg5015.t1/Hycur_jg91.t1/Hycur_jg92.t1	17
H. curvifolium	GO:1905369	endopeptidase complex	8/291	114/11440	0.00855767	0.170296	0.153318	Hycur_jg1281.t1/Hycur_jg17929.t1/Hycur_jg2056.t1/Hycur_jg21804.t1/Hycur_jg26051.t1/Hycur_jg28562.t1/Hycur_jg5278.t1/Hycur_jg9208.t1	8
H. curvifolium	GO:0010118	stomatal movement	6/291	70/11440	0.00863593	0.170296	0.153318	Hycur_jg1469.t1/Hycur_jg17118.t1/Hycur_jg5183.t1/Hycur_jg815.t1/Hycur_jg91.t1/Hycur_jg92.t1	6
H. curvifolium	GO:0017025	TBP-class protein binding	5/291	51/11440	0.00929692	0.180715	0.162698	Hycur_jg1026.t1/Hycur_jg17601.t1/Hycur_jg17929.t1/Hycur_jg21804.t1/Hycur_jg951.t1	5
H. curvifolium	GO:0070972	protein localization to endoplasmic reticulum	4/291	33/11440	0.00938778	0.180715	0.162698	Hycur_jg11988.t1/Hycur_jg2755.t1/Hycur_jg2757.t1/Hycur_jg7036.t1	4
H. curvifolium	GO:0042493	response to drug	12/291	218/11440	0.0099075	0.183093	0.164839	Hycur_jg11591.t1/Hycur_jg12380.t1/Hycur_jg13618.t1/Hycur_jg14084.t1/Hycur_jg17118.t1/Hycur_jg17733.t1/Hycur_jg21490.t1/Hycur_jg2520.t1/Hycur_jg27157.t1/Hycur_jg28675.t1/Hycur_jg2883.t1/Hycur_jg815.t1	12
H. curvifolium	GO:0051651	maintenance of location in cell	3/291	18/11440	0.0100137	0.183093	0.164839	Hycur_jg2755.t1/Hycur_jg2757.t1/Hycur_jg7036.t1	3
H. curvifolium	GO:1901981	phosphatidylinositol phosphate binding	3/291	18/11440	0.0100137	0.183093	0.164839	Hycur_jg1469.t1/Hycur_jg5183.t1/Hycur_jg8242.t1	3
H. curvifolium	GO:0006855	drug transmembrane transport	5/291	52/11440	0.0100775	0.183093	0.164839	Hycur_jg17118.t1/Hycur_jg17733.t1/Hycur_jg2520.t1/Hycur_jg27157.t1/Hycur_jg28675.t1	5
H. curvifolium	GO:0140296	general transcription initiation factor binding	5/291	52/11440	0.0100775	0.183093	0.164839	Hycur_jg1026.t1/Hycur_jg17601.t1/Hycur_jg17929.t1/Hycur_jg21804.t1/Hycur_jg951.t1	5
H. curvifolium	GO:0005774	vacuolar membrane	17/291	360/11440	0.0106437	0.191232	0.172167	Hycur_jg12380.t1/Hycur_jg1469.t1/Hycur_jg1693.t1/Hycur_jg16975.t1/Hycur_jg17118.t1/Hycur_jg2520.t1/Hycur_jg28562.t1/Hycur_jg28675.t1/Hycur_jg2883.t1/Hycur_jg3156.t1/Hycur_jg3253.t1/Hycur_jg5183.t1/Hycur_jg5278.t1/Hycur_jg6607.t1/Hycur_jg7656.t1/Hycur_jg8588.t1/Hycur_jg9208.t1	17
H. curvifolium	GO:0015893	drug transport	5/291	53/11440	0.0109019	0.193718	0.174405	Hycur_jg17118.t1/Hycur_jg17733.t1/Hycur_jg2520.t1/Hycur_jg27157.t1/Hycur_jg28675.t1	5
H. curvifolium	GO:0098772	molecular function regulator	19/291	421/11440	0.0112522	0.194555	0.175159	Hycur_jg1026.t1/Hycur_jg10433.t1/Hycur_jg113.t1/Hycur_jg15684.t1/Hycur_jg15689.t1/Hycur_jg15690.t1/Hycur_jg16491.t1/Hycur_jg17601.t1/Hycur_jg1848.t1/Hycur_jg2056.t1/Hycur_jg21559.t1/Hycur_jg26744.t1/Hycur_jg26763.t1/Hycur_jg26793.t1/Hycur_jg26811.t1/Hycur_jg27324.t1/Hycur_jg5015.t1/Hycur_jg56.t1/Hycur_jg6729.t1	19
H. curvifolium	GO:0009408	response to heat	8/291	120/11440	0.0114788	0.194555	0.175159	Hycur_jg12380.t1/Hycur_jg1281.t1/Hycur_jg2196.t1/Hycur_jg25192.t1/Hycur_jg28564.t1/Hycur_jg2883.t1/Hycur_jg8701.t1/Hycur_jg9032.t1	8
H. curvifolium	GO:0044270	cellular nitrogen compound catabolic process	8/291	120/11440	0.0114788	0.194555	0.175159	Hycur_jg10433.t1/Hycur_jg113.t1/Hycur_jg12380.t1/Hycur_jg18106.t1/Hycur_jg2629.t1/Hycur_jg2883.t1/Hycur_jg6729.t1/Hycur_jg7261.t1	8
H. curvifolium	GO:0046700	heterocycle catabolic process	8/291	120/11440	0.0114788	0.194555	0.175159	Hycur_jg10433.t1/Hycur_jg113.t1/Hycur_jg12380.t1/Hycur_jg18106.t1/Hycur_jg2629.t1/Hycur_jg2883.t1/Hycur_jg6729.t1/Hycur_jg7261.t1	8
H. curvifolium	GO:0016747	transferase activity, transferring acyl groups other than amino-acyl groups	10/291	170/11440	0.0116061	0.194555	0.175159	Hycur_jg1693.t1/Hycur_jg17223.t1/Hycur_jg17225.t1/Hycur_jg17228.t1/Hycur_jg17229.t1/Hycur_jg17231.t1/Hycur_jg26769.t1/Hycur_jg26809.t1/Hycur_jg26813.t1/Hycur_jg26843.t1	10
H. curvifolium	GO:0022616	DNA strand elongation	3/291	19/11440	0.0116709	0.194555	0.175159	Hycur_jg21837.t1/Hycur_jg21838.t1/Hycur_jg26708.t1	3
H. curvifolium	GO:0000272	polysaccharide catabolic process	6/291	75/11440	0.0119436	0.19707	0.177423	Hycur_jg21415.t1/Hycur_jg21418.t1/Hycur_jg21419.t1/Hycur_jg26330.t1/Hycur_jg29047.t1/Hycur_jg29048.t1	6
H. curvifolium	GO:0016042	lipid catabolic process	6/291	76/11440	0.012699	0.199941	0.180007	Hycur_jg11971.t1/Hycur_jg1693.t1/Hycur_jg1848.t1/Hycur_jg26830.t1/Hycur_jg3156.t1/Hycur_jg5015.t1	6
H. curvifolium	GO:0071695	anatomical structure maturation	6/291	76/11440	0.012699	0.199941	0.180007	Hycur_jg10200.t1/Hycur_jg11591.t1/Hycur_jg17853.t1/Hycur_jg1848.t1/Hycur_jg2581.t1/Hycur_jg5015.t1	6
H. curvifolium	GO:0008565	NA	4/291	36/11440	0.0127359	0.199941	0.180007	Hycur_jg12423.t1/Hycur_jg17137.t1/Hycur_jg17721.t1/Hycur_jg2672.t1	4
H. curvifolium	GO:0016036	cellular response to phosphate starvation	4/291	36/11440	0.0127359	0.199941	0.180007	Hycur_jg15375.t1/Hycur_jg15376.t1/Hycur_jg6320.t1/Hycur_jg6321.t1	4
H. curvifolium	GO:0048467	gynoecium development	4/291	36/11440	0.0127359	0.199941	0.180007	Hycur_jg11591.t1/Hycur_jg1848.t1/Hycur_jg4788.t1/Hycur_jg5015.t1	4
H. curvifolium	GO:0043565	sequence-specific DNA binding	8/291	123/11440	0.0131883	0.201634	0.181531	Hycur_jg17301.t1/Hycur_jg1848.t1/Hycur_jg24637.t1/Hycur_jg24658.t1/Hycur_jg26811.t1/Hycur_jg27269.t1/Hycur_jg5015.t1/Hycur_jg6574.t1	8
H. curvifolium	GO:0016846	carbon-sulfur lyase activity	3/291	20/11440	0.0134764	0.201634	0.181531	Hycur_jg26269.t1/Hycur_jg26804.t1/Hycur_jg6539.t1	3
H. curvifolium	GO:0048481	plant ovule development	3/291	20/11440	0.0134764	0.201634	0.181531	Hycur_jg11591.t1/Hycur_jg1848.t1/Hycur_jg5015.t1	3
H. curvifolium	GO:0050897	cobalt ion binding	3/291	20/11440	0.0134764	0.201634	0.181531	Hycur_jg26542.t1/Hycur_jg2730.t1/Hycur_jg6539.t1	3
H. curvifolium	GO:0046939	nucleotide phosphorylation	6/291	77/11440	0.0134873	0.201634	0.181531	Hycur_jg10433.t1/Hycur_jg12380.t1/Hycur_jg13266.t1/Hycur_jg18106.t1/Hycur_jg2883.t1/Hycur_jg3767.t1	6
H. curvifolium	GO:0006323	DNA packaging	4/291	37/11440	0.0140007	0.201634	0.181531	Hycur_jg20936.t1/Hycur_jg25534.t1/Hycur_jg27269.t1/Hycur_jg9852.t1	4
H. curvifolium	GO:0009664	plant-type cell wall organization	4/291	37/11440	0.0140007	0.201634	0.181531	Hycur_jg17301.t1/Hycur_jg29057.t1/Hycur_jg29058.t1/Hycur_jg669.t1	4
H. curvifolium	GO:0015238	NA	4/291	37/11440	0.0140007	0.201634	0.181531	Hycur_jg17733.t1/Hycur_jg2520.t1/Hycur_jg27157.t1/Hycur_jg28675.t1	4
H. curvifolium	GO:1902531	regulation of intracellular signal transduction	4/291	37/11440	0.0140007	0.201634	0.181531	Hycur_jg1026.t1/Hycur_jg17601.t1/Hycur_jg91.t1/Hycur_jg92.t1	4
H. curvifolium	GO:1901701	cellular response to oxygen-containing compound	15/291	313/11440	0.0140907	0.201634	0.181531	Hycur_jg1026.t1/Hycur_jg13618.t1/Hycur_jg1693.t1/Hycur_jg17301.t1/Hycur_jg17601.t1/Hycur_jg17630.t1/Hycur_jg18142.t1/Hycur_jg18143.t1/Hycur_jg18144.t1/Hycur_jg26403.t1/Hycur_jg28806.t1/Hycur_jg28810.t1/Hycur_jg6607.t1/Hycur_jg91.t1/Hycur_jg92.t1	15
H. curvifolium	GO:0006096	glycolytic process	5/291	57/11440	0.0146588	0.206116	0.185567	Hycur_jg10433.t1/Hycur_jg12380.t1/Hycur_jg18106.t1/Hycur_jg2883.t1/Hycur_jg3767.t1	5
H. curvifolium	GO:0006757	ATP generation from ADP	5/291	57/11440	0.0146588	0.206116	0.185567	Hycur_jg10433.t1/Hycur_jg12380.t1/Hycur_jg18106.t1/Hycur_jg2883.t1/Hycur_jg3767.t1	5
H. curvifolium	GO:0006979	response to oxidative stress	12/291	233/11440	0.0160997	0.224424	0.20205	Hycur_jg12380.t1/Hycur_jg13618.t1/Hycur_jg21490.t1/Hycur_jg2196.t1/Hycur_jg24329.t1/Hycur_jg28564.t1/Hycur_jg2883.t1/Hycur_jg3156.t1/Hycur_jg3200.t1/Hycur_jg758.t1/Hycur_jg8701.t1/Hycur_jg9032.t1	12
H. curvifolium	GO:0010038	response to metal ion	16/291	350/11440	0.0171994	0.237547	0.213864	Hycur_jg11591.t1/Hycur_jg12380.t1/Hycur_jg13618.t1/Hycur_jg13999.t1/Hycur_jg18915.t1/Hycur_jg21419.t1/Hycur_jg26272.t1/Hycur_jg26793.t1/Hycur_jg2883.t1/Hycur_jg29048.t1/Hycur_jg308.t1/Hycur_jg5101.t1/Hycur_jg6320.t1/Hycur_jg6321.t1/Hycur_jg6539.t1/Hycur_jg6607.t1	16
H. curvifolium	GO:0016763	transferase activity, transferring pentosyl groups	3/291	22/11440	0.0175387	0.237547	0.213864	Hycur_jg21837.t1/Hycur_jg21838.t1/Hycur_jg6320.t1	3
H. curvifolium	GO:0071370	cellular response to gibberellin stimulus	3/291	22/11440	0.0175387	0.237547	0.213864	Hycur_jg17301.t1/Hycur_jg17630.t1/Hycur_jg26403.t1	3
H. curvifolium	GO:0009790	embryo development	12/291	236/11440	0.0176287	0.237547	0.213864	Hycur_jg10200.t1/Hycur_jg10332.t1/Hycur_jg11591.t1/Hycur_jg11971.t1/Hycur_jg1281.t1/Hycur_jg1848.t1/Hycur_jg25534.t1/Hycur_jg5015.t1/Hycur_jg7155.t1/Hycur_jg7688.t1/Hycur_jg7693.t1/Hycur_jg815.t1	12
H. curvifolium	GO:0065004	protein-DNA complex assembly	6/291	82/11440	0.0179458	0.239821	0.215911	Hycur_jg1026.t1/Hycur_jg17601.t1/Hycur_jg17929.t1/Hycur_jg20936.t1/Hycur_jg21804.t1/Hycur_jg9852.t1	6
H. curvifolium	GO:0046907	intracellular transport	17/291	385/11440	0.0194268	0.257485	0.231815	Hycur_jg11988.t1/Hycur_jg12638.t1/Hycur_jg1469.t1/Hycur_jg15684.t1/Hycur_jg15689.t1/Hycur_jg15690.t1/Hycur_jg16491.t1/Hycur_jg17137.t1/Hycur_jg21559.t1/Hycur_jg24329.t1/Hycur_jg26051.t1/Hycur_jg27324.t1/Hycur_jg29054.t1/Hycur_jg3253.t1/Hycur_jg5183.t1/Hycur_jg91.t1/Hycur_jg92.t1	17
H. curvifolium	GO:0035670	plant-type ovary development	3/291	23/11440	0.0197977	0.258756	0.232959	Hycur_jg11591.t1/Hycur_jg1848.t1/Hycur_jg5015.t1	3
H. curvifolium	GO:0005543	phospholipid binding	4/291	41/11440	0.0198428	0.258756	0.232959	Hycur_jg1469.t1/Hycur_jg3423.t1/Hycur_jg5183.t1/Hycur_jg8242.t1	4
H. curvifolium	GO:0009743	response to carbohydrate	5/291	62/11440	0.020462	0.264697	0.238307	Hycur_jg10433.t1/Hycur_jg12380.t1/Hycur_jg2883.t1/Hycur_jg6607.t1/Hycur_jg8269.t1	5
H. curvifolium	GO:0071103	DNA conformation change	6/291	85/11440	0.0210573	0.270235	0.243293	Hycur_jg20936.t1/Hycur_jg25534.t1/Hycur_jg26706.t1/Hycur_jg27269.t1/Hycur_jg3200.t1/Hycur_jg9852.t1	6
H. curvifolium	GO:0044242	cellular lipid catabolic process	5/291	63/11440	0.0217791	0.273997	0.24668	Hycur_jg11971.t1/Hycur_jg1693.t1/Hycur_jg1848.t1/Hycur_jg3156.t1/Hycur_jg5015.t1	5
H. curvifolium	GO:0009908	flower development	9/291	161/11440	0.0218588	0.273997	0.24668	Hycur_jg11591.t1/Hycur_jg1281.t1/Hycur_jg17721.t1/Hycur_jg18474.t1/Hycur_jg1848.t1/Hycur_jg2672.t1/Hycur_jg4788.t1/Hycur_jg5015.t1/Hycur_jg7769.t1	9
H. curvifolium	GO:0010498	proteasomal protein catabolic process	9/291	161/11440	0.0218588	0.273997	0.24668	Hycur_jg1281.t1/Hycur_jg17929.t1/Hycur_jg18142.t1/Hycur_jg18143.t1/Hycur_jg18144.t1/Hycur_jg21804.t1/Hycur_jg28806.t1/Hycur_jg28810.t1/Hycur_jg5278.t1	9
H. curvifolium	GO:0009873	ethylene-activated signaling pathway	3/291	24/11440	0.0222095	0.274144	0.246812	Hycur_jg1026.t1/Hycur_jg13618.t1/Hycur_jg17601.t1	3
H. curvifolium	GO:0048440	carpel development	3/291	24/11440	0.0222095	0.274144	0.246812	Hycur_jg11591.t1/Hycur_jg1848.t1/Hycur_jg5015.t1	3
H. curvifolium	GO:0005507	copper ion binding	6/291	87/11440	0.0233232	0.284741	0.256354	Hycur_jg12380.t1/Hycur_jg13999.t1/Hycur_jg2883.t1/Hycur_jg308.t1/Hycur_jg7688.t1/Hycur_jg7693.t1	6
H. curvifolium	GO:0015980	energy derivation by oxidation of organic compounds	9/291	163/11440	0.0234589	0.284741	0.256354	Hycur_jg21415.t1/Hycur_jg21418.t1/Hycur_jg21419.t1/Hycur_jg21490.t1/Hycur_jg21561.t1/Hycur_jg26330.t1/Hycur_jg29047.t1/Hycur_jg29048.t1/Hycur_jg308.t1	9
H. curvifolium	GO:0023051	regulation of signaling	8/291	138/11440	0.024619	0.284741	0.256354	Hycur_jg1026.t1/Hycur_jg1693.t1/Hycur_jg17301.t1/Hycur_jg17601.t1/Hycur_jg26403.t1/Hycur_jg6792.t1/Hycur_jg91.t1/Hycur_jg92.t1	8
H. curvifolium	GO:0003910	DNA ligase (ATP) activity	2/291	10/11440	0.0253573	0.284741	0.256354	Hycur_jg21837.t1/Hycur_jg21838.t1	2
H. curvifolium	GO:0006730	one-carbon metabolic process	2/291	10/11440	0.0253573	0.284741	0.256354	Hycur_jg13423.t1/Hycur_jg26272.t1	2
H. curvifolium	GO:0008541	proteasome regulatory particle, lid subcomplex	2/291	10/11440	0.0253573	0.284741	0.256354	Hycur_jg1281.t1/Hycur_jg26051.t1	2
H. curvifolium	GO:0009838	abscission	2/291	10/11440	0.0253573	0.284741	0.256354	Hycur_jg1848.t1/Hycur_jg5015.t1	2
H. curvifolium	GO:0010227	floral organ abscission	2/291	10/11440	0.0253573	0.284741	0.256354	Hycur_jg1848.t1/Hycur_jg5015.t1	2
H. curvifolium	GO:0010262	somatic embryogenesis	2/291	10/11440	0.0253573	0.284741	0.256354	Hycur_jg1848.t1/Hycur_jg5015.t1	2
H. curvifolium	GO:0033108	mitochondrial respiratory chain complex assembly	2/291	10/11440	0.0253573	0.284741	0.256354	Hycur_jg7688.t1/Hycur_jg7693.t1	2
H. curvifolium	GO:0046854	phosphatidylinositol phosphorylation	2/291	10/11440	0.0253573	0.284741	0.256354	Hycur_jg1469.t1/Hycur_jg5183.t1	2
H. curvifolium	GO:0051054	positive regulation of DNA metabolic process	2/291	10/11440	0.0253573	0.284741	0.256354	Hycur_jg2613.t1/Hycur_jg3200.t1	2
H. curvifolium	GO:0070569	uridylyltransferase activity	2/291	10/11440	0.0253573	0.284741	0.256354	Hycur_jg18915.t1/Hycur_jg5101.t1	2
H. curvifolium	GO:0016684	oxidoreductase activity, acting on peroxide as acceptor	5/291	66/11440	0.0260565	0.290575	0.261606	Hycur_jg1848.t1/Hycur_jg26820.t1/Hycur_jg5015.t1/Hycur_jg758.t1/Hycur_jg815.t1	5
H. curvifolium	GO:0051649	establishment of localization in cell	17/291	399/11440	0.0263373	0.291278	0.262239	Hycur_jg11988.t1/Hycur_jg12638.t1/Hycur_jg1469.t1/Hycur_jg15684.t1/Hycur_jg15689.t1/Hycur_jg15690.t1/Hycur_jg16491.t1/Hycur_jg17137.t1/Hycur_jg21559.t1/Hycur_jg24329.t1/Hycur_jg26051.t1/Hycur_jg27324.t1/Hycur_jg29054.t1/Hycur_jg3253.t1/Hycur_jg5183.t1/Hycur_jg91.t1/Hycur_jg92.t1	17
H. curvifolium	GO:0044282	small molecule catabolic process	8/291	140/11440	0.0265449	0.291278	0.262239	Hycur_jg11971.t1/Hycur_jg1693.t1/Hycur_jg18106.t1/Hycur_jg1848.t1/Hycur_jg26269.t1/Hycur_jg5015.t1/Hycur_jg6539.t1/Hycur_jg7261.t1	8
H. curvifolium	GO:0019359	nicotinamide nucleotide biosynthetic process	4/291	45/11440	0.0269922	0.291278	0.262239	Hycur_jg12380.t1/Hycur_jg18106.t1/Hycur_jg26823.t1/Hycur_jg2883.t1	4
H. curvifolium	GO:0019363	pyridine nucleotide biosynthetic process	4/291	45/11440	0.0269922	0.291278	0.262239	Hycur_jg12380.t1/Hycur_jg18106.t1/Hycur_jg26823.t1/Hycur_jg2883.t1	4
H. curvifolium	GO:0071824	protein-DNA complex subunit organization	6/291	90/11440	0.0270202	0.291278	0.262239	Hycur_jg1026.t1/Hycur_jg17601.t1/Hycur_jg17929.t1/Hycur_jg20936.t1/Hycur_jg21804.t1/Hycur_jg9852.t1	6
H. curvifolium	GO:0035091	phosphatidylinositol binding	3/291	26/11440	0.0274915	0.292248	0.263112	Hycur_jg1469.t1/Hycur_jg5183.t1/Hycur_jg8242.t1	3
H. curvifolium	GO:0090567	reproductive shoot system development	9/291	168/11440	0.0278226	0.292248	0.263112	Hycur_jg11591.t1/Hycur_jg1281.t1/Hycur_jg17721.t1/Hycur_jg18474.t1/Hycur_jg1848.t1/Hycur_jg2672.t1/Hycur_jg4788.t1/Hycur_jg5015.t1/Hycur_jg7769.t1	9
H. curvifolium	GO:0021700	developmental maturation	6/291	91/11440	0.028334	0.292248	0.263112	Hycur_jg10200.t1/Hycur_jg11591.t1/Hycur_jg17853.t1/Hycur_jg1848.t1/Hycur_jg2581.t1/Hycur_jg5015.t1	6
H. curvifolium	GO:0006073	cellular glucan metabolic process	7/291	116/11440	0.0285004	0.292248	0.263112	Hycur_jg11967.t1/Hycur_jg21415.t1/Hycur_jg21418.t1/Hycur_jg21419.t1/Hycur_jg26330.t1/Hycur_jg29047.t1/Hycur_jg29048.t1	7
H. curvifolium	GO:0019439	aromatic compound catabolic process	8/291	142/11440	0.0285732	0.292248	0.263112	Hycur_jg10433.t1/Hycur_jg113.t1/Hycur_jg12380.t1/Hycur_jg18106.t1/Hycur_jg2629.t1/Hycur_jg2883.t1/Hycur_jg6729.t1/Hycur_jg7261.t1	8
H. curvifolium	GO:0009909	regulation of flower development	4/291	46/11440	0.0289904	0.292248	0.263112	Hycur_jg17721.t1/Hycur_jg1848.t1/Hycur_jg2672.t1/Hycur_jg5015.t1	4
H. curvifolium	GO:0005730	nucleolus	16/291	375/11440	0.0302751	0.292248	0.263112	Hycur_jg12380.t1/Hycur_jg13999.t1/Hycur_jg14654.t1/Hycur_jg1693.t1/Hycur_jg17929.t1/Hycur_jg18474.t1/Hycur_jg21804.t1/Hycur_jg22565.t1/Hycur_jg25187.t1/Hycur_jg2883.t1/Hycur_jg3200.t1/Hycur_jg4788.t1/Hycur_jg7641.t1/Hycur_jg7769.t1/Hycur_jg8588.t1/Hycur_jg9810.t1	16
H. curvifolium	GO:0042147	retrograde transport, endosome to Golgi	3/291	27/11440	0.0303611	0.292248	0.263112	Hycur_jg1469.t1/Hycur_jg3253.t1/Hycur_jg5183.t1	3
H. curvifolium	GO:0003995	acyl-CoA dehydrogenase activity	2/291	11/11440	0.030479	0.292248	0.263112	Hycur_jg11971.t1/Hycur_jg7261.t1	2
[truncated: 19,312 more rows]

## Sheet: TS5
Supplementary Table 5. Identification of TFs of N. japonicum and P. patens. Purple represents WGD genes, red represents single-gene duplication. Green represents higher number in N. japonicum than in P. patens.
TFs	Gene ID in N. japonicum	TFs	Gene ID in P. patens		TFs	N. japonicum	P. patens	P. patens/N. japonicum
Alfin-like	NJ07G024530	Alfin-like	Pp3c11_7230		Alfin-like	4	8	2
Alfin-like	NJ05G012310	Alfin-like	Pp3c5_5030		AP2/ERF-AP2	6	11	1.83333
Alfin-like	NJ05G012320	Alfin-like	Pp3c6_24360		AP2/ERF-ERF	90	138	1.53333
Alfin-like	NJ01G007380	Alfin-like	Pp3c6_29020		AP2/ERF-RAV	1	2	2
AP2/ERF-AP2	NJ11G006830	AP2/ERF-AP2	Pp3c11_13880		B3	57	41	0.719298
AP2/ERF-AP2	NJ04G015410	AP2/ERF-AP2	Pp3c15_24790		B3-ARF	7	15	2.14286
AP2/ERF-AP2	NJ08G014420	Alfin-like	Pp3c11_7250		BBR-BPC	1	1	1
AP2/ERF-AP2	NJ08G014490	Alfin-like	Pp3c1_8820		BES1	6	6	1
AP2/ERF-AP2	NJ09G013430	Alfin-like	Pp3c2_31290		bHLH	60	105	1.75
AP2/ERF-AP2	NJ01G003400	Alfin-like	Pp3c7_26020		BSD	1	1	1
AP2/ERF-ERF	NJ12G008360	AP2/ERF-ERF	Pp3c14_8460		bZIP	27	47	1.74074
AP2/ERF-ERF	NJ07G011170	AP2/ERF-ERF	Pp3c17_10170		C2C2-CO-like	7	15	2.14286
AP2/ERF-ERF	NJ05G003610	AP2/ERF-ERF	Pp3c27_1350		C2C2-Dof	12	27	2.25
AP2/ERF-ERF	NJ05G016760	AP2/ERF-ERF	Pp3c10_17870		C2C2-GATA	8	15	1.875
AP2/ERF-ERF	NJ05G016770	AP2/ERF-ERF	Pp3c10_20000		C2C2-LSD	1	2	2
AP2/ERF-ERF	NJ05G016780	AP2/ERF-ERF	Pp3c10_7030		C2H2	45	85	1.88889
AP2/ERF-ERF	NJ03G000930	AP2/ERF-ERF	Pp3c11_24520		C3H	31	49	1.58065
AP2/ERF-ERF	NJ03G005060	AP2/ERF-ERF	Pp3c12_10790		CAMTA	2	3	1.5
AP2/ERF-ERF	NJ02G018810	AP2/ERF-ERF	Pp3c13_3710		CPP	5	7	1.4
AP2/ERF-ERF	NJ03G019160	AP2/ERF-ERF	Pp3c13_9880		CSD	2	6	3
AP2/ERF-ERF	NJ03G023250	AP2/ERF-ERF	Pp3c15_3620		DBB	1	2	2
AP2/ERF-ERF	NJ02G019820	AP2/ERF-ERF	Pp3c16_12850		DDT	6	12	2
AP2/ERF-ERF	NJ09G001110	AP2/ERF-ERF	Pp3c16_13060		E2F-DP	6	10	1.66667
AP2/ERF-ERF	NJ10G010700	AP2/ERF-ERF	Pp3c16_4710		EIL	1	2	2
AP2/ERF-ERF	NJ10G013120	AP2/ERF-ERF	Pp3c17_3450		GARP-ARR-B	3	5	1.66667
AP2/ERF-ERF	NJ10G013140	AP2/ERF-ERF	Pp3c18_1800		GARP-G2-like	32	49	1.53125
AP2/ERF-ERF	NJ10G013150	AP2/ERF-ERF	Pp3c19_14950		GeBP	0	2
AP2/ERF-ERF	NJ02G001870	AP2/ERF-ERF	Pp3c19_6370		GRAS	34	43	1.26471
AP2/ERF-ERF	NJ02G006350	AP2/ERF-ERF	Pp3c25_4250		GRF	2	2	1
AP2/ERF-ERF	NJ06G001660	AP2/ERF-ERF	Pp3c26_10480		HB-HD-ZIP	12	30	2.5
AP2/ERF-ERF	NJ12G012950	AP2/ERF-ERF	Pp3c16_3770		HB-KNOX	2	3	1.5
AP2/ERF-ERF	NJ12G013500	AP2/ERF-AP2	Pp3c15_24980		HB-other	7	11	1.57143
AP2/ERF-ERF	NJ07G013220	AP2/ERF-AP2	Pp3c7_17700		HB-PHD	2	2	1
AP2/ERF-ERF	NJ07G018110	AP2/ERF-AP2	Pp3c7_18530		HB-WOX	5	3	0.6
AP2/ERF-ERF	NJ07G018140	AP2/ERF-ERF	Pp3c18_10680		HRT	5	7	1.4
AP2/ERF-ERF	NJ08G001240	AP2/ERF-ERF	Pp3c19_10050		HSF	5	8	1.6
AP2/ERF-ERF	NJ08G002800	AP2/ERF-ERF	Pp3c2_5620		LFY	4	6	1.5
AP2/ERF-ERF	NJ08G005060	AP2/ERF-ERF	Pp3c2_5625		LIM	3	2	0.666667
AP2/ERF-ERF	NJ08G010330	AP2/ERF-ERF	Pp3c22_10880		LOB	14	34	2.42857
AP2/ERF-ERF	NJ08G010790	AP2/ERF-ERF	Pp3c22_20520		MADS-M-type	7	18	2.57143
AP2/ERF-ERF	NJ08G012470	AP2/ERF-ERF	Pp3c26_9880		MADS-MIKC	5	6	1.2
AP2/ERF-ERF	NJ05G005030	AP2/ERF-ERF	Pp3c3_1980		MYB	35	63	1.8
AP2/ERF-ERF	NJ02G015330	AP2/ERF-ERF	Pp3c5_11150		MYB-related	27	48	1.77778
AP2/ERF-ERF	NJ05G009870	AP2/ERF-AP2	Pp3c9_25400		NAC	19	32	1.68421
AP2/ERF-ERF	NJ05G012430	AP2/ERF-ERF	Pp3c5_11160		NF-X1	1	3	3
AP2/ERF-ERF	NJ05G012700	AP2/ERF-ERF	Pp3c6_20480		NF-YA	1	2	2
AP2/ERF-ERF	NJ05G012750	AP2/ERF-ERF	Pp3s423_10		NF-YB	6	9	1.5
AP2/ERF-ERF	NJ05G013830	AP2/ERF-ERF	Pp3s423_30		NF-YC	8	12	1.5
AP2/ERF-ERF	NJ05G015000	AP2/ERF-ERF	Pp3c10_11910		OFP	4	11	2.75
AP2/ERF-ERF	NJ05G016720	AP2/ERF-ERF	Pp3c10_16720		PLATZ	6	14	2.33333
AP2/ERF-ERF	NJ05G018600	AP2/ERF-ERF	Pp3c10_9790		RWP-RK	8	14	1.75
AP2/ERF-ERF	NJ05G022020	AP2/ERF-ERF	Pp3c11_10660		S1Fa-like	1	3	3
AP2/ERF-ERF	NJ05G022770	AP2/ERF-ERF	Pp3c11_14690		SBP	9	13	1.44444
AP2/ERF-ERF	NJ03G000810	AP2/ERF-ERF	Pp3c11_23290		SRS	3	2	0.666667
AP2/ERF-ERF	NJ02G017860	AP2/ERF-ERF	Pp3c12_25330		STAT	1	1	1
AP2/ERF-ERF	NJ03G018090	AP2/ERF-ERF	Pp3c13_24020		TCP	2	6	3
AP2/ERF-ERF	NJ03G018970	AP2/ERF-AP2	Pp3c9_25570		Tify	6	12	2
AP2/ERF-ERF	NJ03G019130	AP2/ERF-ERF	Pp3c13_3830		Trihelix	23	34	1.47826
AP2/ERF-ERF	NJ03G019150	AP2/ERF-ERF	Pp3c13_4270		TUB	4	8	2
AP2/ERF-ERF	NJ03G019510	AP2/ERF-ERF	Pp3c14_9940		VOZ	2	2	1
AP2/ERF-ERF	NJ03G021200	AP2/ERF-ERF	Pp3c15_1990		WRKY	24	38	1.58333
AP2/ERF-ERF	NJ14G002070	AP2/ERF-ERF	Pp3c15_4400		zf-HD	8	12	1.5
AP2/ERF-ERF	NJ09G005160	AP2/ERF-ERF	Pp3c16_13260		HB-BELL	2	4	2
AP2/ERF-ERF	NJ09G006410	AP2/ERF-ERF	Pp3c16_13280		DBP	0	1
AP2/ERF-ERF	NJ09G010850	AP2/ERF-AP2	Pp3c10_24550		Total	729	1185
AP2/ERF-ERF	NJ09G011730	AP2/ERF-AP2	Pp3c12_12460
AP2/ERF-ERF	NJ09G016450	AP2/ERF-AP2	Pp3c18_3900
AP2/ERF-ERF	NJ10G000770	AP2/ERF-AP2	Pp3c23_13360
AP2/ERF-ERF	NJ10G000810	AP2/ERF-ERF	Pp3c1_36120
AP2/ERF-ERF	NJ10G000820	AP2/ERF-ERF	Pp3c1_36129
AP2/ERF-ERF	NJ10G003060	AP2/ERF-ERF	Pp3c16_17550
AP2/ERF-ERF	NJ10G012140	AP2/ERF-ERF	Pp3c10_6570
AP2/ERF-ERF	NJ10G012840	AP2/ERF-ERF	Pp3c17_13620
AP2/ERF-ERF	NJ10G016830	AP2/ERF-ERF	Pp3c1_14230
AP2/ERF-ERF	NJ10G016880	AP2/ERF-ERF	Pp3c1_27440
AP2/ERF-ERF	NJ10G017910	AP2/ERF-ERF	Pp3c1_27630
AP2/ERF-ERF	NJ02G027830	AP2/ERF-ERF	Pp3c1_27710
AP2/ERF-ERF	NJ02G027850	AP2/ERF-ERF	Pp3c10_6600
AP2/ERF-ERF	NJ02G027870	AP2/ERF-ERF	Pp3c11_13860
AP2/ERF-ERF	NJ02G028280	AP2/ERF-ERF	Pp3c1_32440
AP2/ERF-ERF	NJ04G002100	AP2/ERF-ERF	Pp3c1_5010
AP2/ERF-ERF	NJ04G009150	AP2/ERF-ERF	Pp3c1_7740
AP2/ERF-ERF	NJ04G012300	AP2/ERF-ERF	Pp3c1_7800
AP2/ERF-ERF	NJ04G013660	AP2/ERF-ERF	Pp3c20_3770
AP2/ERF-ERF	NJ04G013950	AP2/ERF-ERF	Pp3c21_13130
AP2/ERF-ERF	NJ04G021120	AP2/ERF-ERF	Pp3c21_16540
AP2/ERF-ERF	NJ13G000790	AP2/ERF-ERF	Pp3c12_15970
AP2/ERF-ERF	NJ13G000800	AP2/ERF-ERF	Pp3c12_16100
AP2/ERF-ERF	NJ02G005670	AP2/ERF-ERF	Pp3c21_21070
AP2/ERF-ERF	NJ02G006120	AP2/ERF-ERF	Pp3c21_8710
AP2/ERF-ERF	NJ02G006140	AP2/ERF-ERF	Pp3c22_1800
AP2/ERF-ERF	NJ13G009890	AP2/ERF-ERF	Pp3c23_21450
AP2/ERF-ERF	NJ13G010180	AP2/ERF-ERF	Pp3c25_1760
AP2/ERF-ERF	NJ06G003170	AP2/ERF-ERF	Pp3c14_3280
AP2/ERF-ERF	NJ06G006710	AP2/ERF-ERF	Pp3c26_13260
AP2/ERF-ERF	NJ06G008530	AP2/ERF-ERF	Pp3c26_14710
AP2/ERF-ERF	NJ06G008540	AP2/ERF-ERF	Pp3c26_1890
AP2/ERF-ERF	NJ02G008060	AP2/ERF-ERF	Pp3c14_3310
AP2/ERF-ERF	NJ06G017520	AP2/ERF-ERF	Pp3c27_5180
AP2/ERF-ERF	NJ12G001170	AP2/ERF-ERF	Pp3c27_5490
AP2/ERF-RAV	NJ13G012470	AP2/ERF-ERF	Pp3c27_6030
B3	NJ12G009120	AP2/ERF-ERF	Pp3c3_6250
B3	NJ12G010360	AP2/ERF-ERF	Pp3c3_6420
B3	NJ09G002310	AP2/ERF-ERF	Pp3c5_8580
B3	NJ09G012390	AP2/ERF-ERF	Pp3c6_21840
B3	NJ12G012700	AP2/ERF-ERF	Pp3c3_6830
B3	NJ07G001810	AP2/ERF-ERF	Pp3c2_1870
B3	NJ07G001910	AP2/ERF-ERF	Pp3c3_7020
B3	NJ07G001920	AP2/ERF-ERF	Pp3c3_9430
B3	NJ07G003770	AP2/ERF-ERF	Pp3c4_14760
B3	NJ07G006420	AP2/ERF-ERF	Pp3c4_23930
B3	NJ07G010040	AP2/ERF-ERF	Pp3c4_24710
B3	NJ07G010060	AP2/ERF-ERF	Pp3c2_25760
B3	NJ07G011180	AP2/ERF-ERF	Pp3c4_25130
B3	NJ07G011200	AP2/ERF-ERF	Pp3c4_2530
B3	NJ07G011220	AP2/ERF-ERF	Pp3c4_2660
B3	NJ07G011640	AP2/ERF-ERF	Pp3c4_2680
B3	NJ07G013600	AP2/ERF-ERF	Pp3c4_27870
B3	NJ07G018150	AP2/ERF-ERF	Pp3c4_31920
B3	NJ07G018320	AP2/ERF-ERF	Pp3c2_33310
B3	NJ07G018340	AP2/ERF-ERF	Pp3c2_36690
B3	NJ07G019250	AP2/ERF-ERF	Pp3c5_10960
B3	NJ07G021320	AP2/ERF-ERF	Pp3c5_19550
B3	NJ08G007340	AP2/ERF-ERF	Pp3c3_10430
B3	NJ08G007350	AP2/ERF-ERF	Pp3c3_13510
B3	NJ08G013920	AP2/ERF-ERF	Pp3c5_22030
B3	NJ08G016640	AP2/ERF-ERF	Pp3c5_22280
B3	NJ05G021740	AP2/ERF-ERF	Pp3c5_2780
B3	NJ03G002260	AP2/ERF-ERF	Pp3c5_2900
B3	NJ03G008170	AP2/ERF-ERF	Pp3c5_4660
B3	NJ03G008180	AP2/ERF-ERF	Pp3c5_810
B3	NJ03G019760	AP2/ERF-ERF	Pp3c3_17110
B3	NJ02G019000	AP2/ERF-ERF	Pp3c5_820
B3	NJ09G004770	AP2/ERF-ERF	Pp3c5_880
B3	NJ09G006380	AP2/ERF-ERF	Pp3c6_14880
B3	NJ09G008720	AP2/ERF-ERF	Pp3c6_16660
B3	NJ09G008730	AP2/ERF-ERF	Pp3c6_19350
B3	NJ09G012670	AP2/ERF-ERF	Pp3c6_22030
B3	NJ09G014890	AP2/ERF-ERF	Pp3c6_26080
B3	NJ01G006990	AP2/ERF-ERF	Pp3c6_28290
B3	NJ10G002010	AP2/ERF-ERF	Pp3c3_19630
B3	NJ10G013250	AP2/ERF-ERF	Pp3c6_28370
B3	NJ02G024530	AP2/ERF-ERF	Pp3c6_9830
B3	NJ02G029200	AP2/ERF-ERF	Pp3c7_10780
B3	NJ04G013450	AP2/ERF-ERF	Pp3c7_1240
B3	NJ04G014950	AP2/ERF-ERF	Pp3c3_20640
B3	NJ04G015020	AP2/ERF-ERF	Pp3c3_31490
B3	NJ13G005360	AP2/ERF-ERF	Pp3c7_20170
B3	NJ13G005410	AP2/ERF-ERF	Pp3c7_20200
B3	NJ06G001650	AP2/ERF-ERF	Pp3c7_2300
B3	NJ06G001740	AP2/ERF-ERF	Pp3c8_24200
B3	NJ06G007520	AP2/ERF-ERF	Pp3c8_7340
B3	NJ06G009870	AP2/ERF-ERF	Pp3c9_14080
B3	NJ06G011610	AP2/ERF-ERF	Pp3c3_31500
B3	NJ06G011620	AP2/ERF-ERF	Pp3c3_33930
B3	NJ06G011630	AP2/ERF-ERF	Pp3c9_2020
B3	NJ12G001190	AP2/ERF-ERF	Pp3c9_4590
B3	NJ12G005840	AP2/ERF-RAV	Pp3c1_16700
B3-ARF	NJ02G013650	B3	Pp3c17_16430
B3-ARF	NJ05G016140	AP2/ERF-RAV	Pp3c2_23660
B3-ARF	NJ05G021660	B3	Pp3c1_26530
B3-ARF	NJ02G017910	B3	Pp3c1_26600
B3-ARF	NJ10G009350	B3	Pp3c14_20800
B3-ARF	NJ13G009810	B3	Pp3c21_4760
B3-ARF	NJ06G015100	B3	Pp3c21_4764
BBR-BPC	NJ03G020340	B3	Pp3c4_7320
BES1	NJ08G017010	B3	Pp3c11_21940
BES1	NJ05G019060	B3	Pp3c12_12690
BES1	NJ14G001180	B3	Pp3c12_17560
BES1	NJ11G015340	B3	Pp3c4_7328
BES1	NJ02G028220	B3	Pp3c12_22270
BES1	NJ04G003120	B3	Pp3c10_22250
bHLH	NJ07G002770	B3	Pp3c21_16260
bHLH	NJ07G022980	B3	Pp3c2_3370
bHLH	NJ02G013130	B3	Pp3c3_23050
bHLH	NJ02G000980	B3	Pp3c7_26690
bHLH	NJ05G017000	B3-ARF	Pp3c1_14440
bHLH	NJ03G016760	B3-ARF	Pp3c13_4720
bHLH	NJ03G019380	B3-ARF	Pp3c14_16990
bHLH	NJ03G023460	B3-ARF	Pp3c17_19900
bHLH	NJ10G018670	B3-ARF	Pp3c5_9420
bHLH	NJ02G005070	BES1	Pp3c6_22390
bHLH	NJ06G006910	bHLH	Pp3c10_4280
bHLH	NJ06G012730	bHLH	Pp3c13_22410
bHLH	NJ02G009950	B3	Pp3c13_13320
bHLH	NJ07G003850	B3	Pp3c21_7130
bHLH	NJ07G005290	B3	Pp3c22_2550
bHLH	NJ07G008400	B3	Pp3c22_9950
bHLH	NJ07G019480	B3	Pp3c27_4910
bHLH	NJ07G019680	B3	Pp3c2_1960
bHLH	NJ08G002520	B3	Pp3c14_19410
bHLH	NJ08G002530	B3	Pp3c2_5990
bHLH	NJ05G005600	B3	Pp3c4_10850
bHLH	NJ05G005780	B3	Pp3c7_12680
bHLH	NJ05G008460	B3	Pp3c14_21500
bHLH	NJ02G015650	B3	Pp3c7_7990
bHLH	NJ05G012240	B3	Pp3c9_20090
bHLH	NJ05G012270	B3	Pp3c9_21470
bHLH	NJ03G005690	B3	Pp3c15_15020
bHLH	NJ03G010700	B3	Pp3c17_12880
bHLH	NJ02G018460	B3	Pp3c17_16150
bHLH	NJ03G020690	B3-ARF	Pp3c16_6100
bHLH	NJ14G003200	B3-ARF	Pp3c26_11550
bHLH	NJ14G005020	B3-ARF	Pp3c4_12970
bHLH	NJ09G001540	B3	Pp3c17_16170
bHLH	NJ09G009550	B3-ARF	Pp3c4_13010
bHLH	NJ02G021230	B3	Pp3c17_16470
bHLH	NJ09G015400	B3	Pp3c17_1930
bHLH	NJ01G000770	B3-ARF	Pp3c1_14480
bHLH	NJ10G007400	B3-ARF	Pp3c1_40270
bHLH	NJ10G007670	B3-ARF	Pp3c27_60
bHLH	NJ10G014220	B3-ARF	Pp3c2_25890
bHLH	NJ11G004480	B3-ARF	Pp3c6_21370
bHLH	NJ02G027330	B3	Pp3c17_20210
bHLH	NJ04G008540	B3-ARF	Pp3c6_26890
bHLH	NJ04G013590	BBR-BPC	Pp3c12_5150
bHLH	NJ04G016380	B3	Pp3c18_16640
bHLH	NJ04G016390	BES1	Pp3c12_13650
bHLH	NJ04G017950	BES1	Pp3c20_1120
bHLH	NJ04G018050	BES1	Pp3c23_21930
bHLH	NJ04G018070	BES1	Pp3c4_6860
bHLH	NJ02G005040	BES1	Pp3c5_4880
bHLH	NJ13G003350	B3	Pp3c19_19230
bHLH	NJ13G009350	bHLH	Pp3c1_8740
bHLH	NJ13G012170	bHLH	Pp3c10_16180
bHLH	NJ06G016650	bHLH	Pp3c14_23520
bHLH	NJ06G018960	bHLH	Pp3c14_24070
bHLH	NJ06G019210	bHLH	Pp3c15_4760
bHLH	NJ06G020200	bHLH	Pp3c15_4770
bHLH	NJ12G001580	bHLH	Pp3c16_7710
bHLH	NJ12G002060	bHLH	Pp3c17_21890
bHLH	NJ12G006000	B3	Pp3c1_15410
BSD	NJ03G021960	bHLH	Pp3c18_19850
bZIP	NJ11G010050	bHLH	Pp3c11_25660
bZIP	NJ04G022770	bHLH	Pp3c12_25990
bZIP	NJ12G010790	bHLH	Pp3c19_19910
bZIP	NJ07G000720	bHLH	Pp3c2_31200
bZIP	NJ07G005770	bHLH	Pp3c2_620
bZIP	NJ07G005810	bHLH	Pp3c21_14110
bZIP	NJ07G011800	bHLH	Pp3c5_28980
bZIP	NJ08G002020	bHLH	Pp3c21_15150
bZIP	NJ08G002040	bHLH	Pp3c22_14220
bZIP	NJ08G002080	bHLH	Pp3c26_15000
bZIP	NJ08G002120	bHLH	Pp3c27_400
bZIP	NJ08G008460	bHLH	Pp3c6_9520
bZIP	NJ08G012580	bHLH	Pp3c10_19020
bZIP	NJ08G012590	bHLH	Pp3c11_15370
bZIP	NJ14G002110	bHLH	Pp3c11_20170
bZIP	NJ14G005120	bHLH	Pp3c11_20550
bZIP	NJ09G009660	bHLH	Pp3c11_21970
bZIP	NJ09G015190	bHLH	Pp3c11_23000
bZIP	NJ09G017030	bHLH	Pp3c3_19160
bZIP	NJ10G002960	bHLH	Pp3c11_23320
bZIP	NJ11G005720	bHLH	Pp3c11_23740
bZIP	NJ04G012850	bHLH	Pp3c11_7140
bZIP	NJ13G001500	bHLH	Pp3c12_4630
bZIP	NJ13G006100	bHLH	Pp3c13_11550
bZIP	NJ06G003370	bHLH	Pp3c13_2080
bZIP	NJ06G012760	bHLH	Pp3c5_18850
bZIP	NJ06G013560	bHLH	Pp3c13_6760
C2C2-CO-like	NJ12G008670	bHLH	Pp3c14_15890
C2C2-CO-like	NJ12G011270	bHLH	Pp3c14_20740
C2C2-CO-like	NJ03G006450	bHLH	Pp3c14_16620
C2C2-CO-like	NJ09G004310	bHLH	Pp3c14_24040
C2C2-CO-like	NJ13G003300	bHLH	Pp3c14_9100
C2C2-CO-like	NJ13G011830	bHLH	Pp3c15_1680
C2C2-CO-like	NJ06G010600	bHLH	Pp3c15_1800
C2C2-Dof	NJ05G004080	bHLH	Pp3c17_15380
C2C2-Dof	NJ03G001720	bHLH	Pp3c17_17000
C2C2-Dof	NJ10G000460	bHLH	Pp3c18_14850
C2C2-Dof	NJ02G029450	bHLH	Pp3c18_6880
C2C2-Dof	NJ07G004800	bHLH	Pp3c15_720
C2C2-Dof	NJ08G006090	bHLH	Pp3c17_10200
C2C2-Dof	NJ02G013820	bHLH	Pp3c17_11070
C2C2-Dof	NJ03G023720	bHLH	Pp3c17_23070
C2C2-Dof	NJ14G002340	bHLH	Pp3c16_19970
C2C2-Dof	NJ09G009890	bHLH	Pp3c16_21590
C2C2-Dof	NJ13G006150	bHLH	Pp3c18_8490
C2C2-Dof	NJ06G020230	bHLH	Pp3c16_21680
C2C2-GATA	NJ12G012500	bHLH	Pp3c1_38820
C2C2-GATA	NJ07G004710	bHLH	Pp3c1_38880
C2C2-GATA	NJ09G009920	bHLH	Pp3c19_11400
C2C2-GATA	NJ09G009940	bHLH	Pp3c19_4900
C2C2-GATA	NJ11G000060	bHLH	Pp3c1_40040
C2C2-GATA	NJ11G012330	bHLH	Pp3c1_8930
C2C2-GATA	NJ04G021210	bHLH	Pp3c1_20960
C2C2-GATA	NJ04G021230	bHLH	Pp3c1_33270
C2C2-LSD	NJ13G010060	bHLH	Pp3c20_12980
C2H2	NJ12G007380	bHLH	Pp3c26_4390
C2H2	NJ03G009290	bHLH	Pp3c3_810
C2H2	NJ03G014670	bHLH	Pp3c3_9950
C2H2	NJ02G018760	bHLH	Pp3c3_9970
C2H2	NJ09G004820	bHLH	Pp3c4_24380
C2H2	NJ11G008810	bHLH	Pp3c7_1720
C2H2	NJ04G023720	bHLH	Pp3c9_18600
C2H2	NJ06G004860	bZIP	Pp3c1_33070
C2H2	NJ12G014480	bHLH	Pp3c27_8050
C2H2	NJzG000180	bHLH	Pp3c21_14114
C2H2	NJ07G008720	bHLH	Pp3c22_3910
C2H2	NJ07G010640	bHLH	Pp3c23_3290
C2H2	NJ07G014650	bHLH	Pp3c2_16410
C2H2	NJ07G018090	bHLH	Pp3c2_2660
C2H2	NJ07G018930	bHLH	Pp3c2_31440
C2H2	NJzG000130	bHLH	Pp3c2_8880
C2H2	NJ08G001570	bHLH	Pp3c2_8960
C2H2	NJ08G006770	bHLH	Pp3c3_15850
C2H2	NJ05G014750	bHLH	Pp3c3_2760
C2H2	NJ05G018120	bHLH	Pp3c3_28970
C2H2	NJ03G010580	bHLH	Pp3c3_8460
C2H2	NJ03G024650	bHLH	Pp3c4_16270
C2H2	NJ02G020110	bHLH	Pp3c25_13740
C2H2	NJ09G007550	bHLH	Pp3c4_3920
C2H2	NJ02G021260	bHLH	Pp3c25_13850
C2H2	NJ02G021280	bHLH	Pp3c4_4040
C2H2	NJ09G018220	bHLH	Pp3c5_1140
C2H2	NJ10G007900	bHLH	Pp3c5_20560
C2H2	NJ10G012410	bHLH	Pp3c6_3190
C2H2	NJ02G024140	bHLH	Pp3c6_8660
C2H2	NJ04G001540	bHLH	Pp3c7_1850
C2H2	NJ04G011640	bHLH	Pp3c7_26110
C2H2	NJ04G013470	bHLH	Pp3c7_3790
C2H2	NJ02G004240	bHLH	Pp3c7_7950
C2H2	NJ02G004340	bHLH	Pp3c8_17290
C2H2	NJ04G017600	bHLH	Pp3c9_1800
C2H2	NJ04G024130	bHLH	Pp3c9_1880
C2H2	NJ13G005010	bHLH	Pp3c9_3300
C2H2	NJ13G012910	bHLH	Pp3c9_470
C2H2	NJ06G000310	BSD	Pp3c26_14480
C2H2	NJ06G002100	bZIP	Pp3c1_21760
C2H2	NJ06G007050	bZIP	Pp3c1_33080
C2H2	NJ06G017610	bZIP	Pp3c1_38440
C2H2	NJ06G020400	bHLH	Pp3c26_10830
C2H2	NJ12G004930	bZIP	Pp3c13_15010
C3H	NJ03G010200	bZIP	Pp3c14_17330
C3H	NJ03G023030	bZIP	Pp3c14_19470
C3H	NJ12G013260	bZIP	Pp3c22_13840
C3H	NJ02G010450	bZIP	Pp3c13_15030
C3H	NJ02G010510	bZIP	Pp3c14_24440
C3H	NJ08G007450	bZIP	Pp3c3_16820
C3H	NJ08G010030	bZIP	Pp3c9_2771
C3H	NJ05G006810	bZIP	Pp3c9_6350
C3H	NJ05G009060	bZIP	Pp3c11_17710
C3H	NJ05G009530	bZIP	Pp3c14_4880
C3H	NJ05G009590	bZIP	Pp3c15_11920
C3H	NJ05G015500	bZIP	Pp3c15_18260
C3H	NJ05G015530	bZIP	Pp3c18_16260
C3H	NJ05G021490	bZIP	Pp3c11_3960
C3H	NJ05G024140	bZIP	Pp3c18_19240
C3H	NJ02G017820	bZIP	Pp3c19_15710
C3H	NJ09G018040	bZIP	Pp3c15_18270
C3H	NJ09G018200	bZIP	Pp3c15_5820
C3H	NJ01G004570	bZIP	Pp3c2_16080
C3H	NJ10G005240	bZIP	Pp3c15_7040
C3H	NJ10G011060	bZIP	Pp3c17_21430
C3H	NJ10G011110	bZIP	Pp3c2_4600
C3H	NJ10G015790	bZIP	Pp3c17_21620
C3H	NJ11G010420	bZIP	Pp3c20_7290
C3H	NJ02G030470	bZIP	Pp3c21_5710
C3H	NJ04G015820	bZIP	Pp3c21_5770
C3H	NJ13G013840	bZIP	Pp3c18_14260
C3H	NJ06G000340	bZIP	Pp3c19_15700
C3H	NJ06G004550	bZIP	Pp3c19_15730
C3H	NJ06G008270	bZIP	Pp3c1_7300
C3H	NJ06G010750	bZIP	Pp3c22_13770
CAMTA	NJ03G004720	bZIP	Pp3c22_13810
CAMTA	NJ02G030700	bZIP	Pp3c23_19420
CPP	NJ08G001410	bZIP	Pp3c24_10470
CPP	NJ08G013680	bZIP	Pp3c2_26970
CPP	NJ11G001210	bZIP	Pp3c5_20330
CPP	NJ11G012620	bZIP	Pp3c6_7520
CPP	NJ04G003560	bZIP	Pp3c7_11360
CSD	NJ10G014320	bZIP	Pp3c7_23340
CSD	NJ10G014500	bZIP	Pp3c8_11470
DBB	NJ04G014350	bZIP	Pp3c9_2770
DDT	NJ01G000790	bZIP	Pp3c9_6339
DDT	NJ01G006650	C2C2-CO-like	Pp3c2_31580
DDT	NJ10G004780	C2C2-CO-like	Pp3c7_23900
DDT	NJ04G018770	C2C2-CO-like	Pp3c8_1870
DDT	NJ13G003010	C2C2-CO-like	Pp3c11_6370
DDT	NJ06G011000	C2C2-CO-like	Pp3c12_21300
E2F-DP	NJ03G008380	C2C2-CO-like	Pp3c2_35540
E2F-DP	NJ09G012290	C2C2-CO-like	Pp3c18_13350
E2F-DP	NJ04G022190	C2C2-CO-like	Pp3c3_35020
E2F-DP	NJ13G005250	C2C2-CO-like	Pp3c19_2450
E2F-DP	NJ13G005260	C2C2-CO-like	Pp3c1_950
E2F-DP	NJ12G004470	C2C2-CO-like	Pp3c22_5440
EIL	NJ13G010980	C2C2-CO-like	Pp3c4_7080
GARP-ARR-B	NJ11G010550	C2C2-CO-like	Pp3c5_12180
GARP-ARR-B	NJ11G010640	C2C2-CO-like	Pp3c6_14410
GARP-ARR-B	NJ04G012500	C2C2-CO-like	Pp3c7_25600
GARP-G2-like	NJ07G007510	C2C2-Dof	Pp3c22_5870
GARP-G2-like	NJ02G012780	C2C2-Dof	Pp3c3_26370
GARP-G2-like	NJ03G016250	C2C2-Dof	Pp3c17_23300
GARP-G2-like	NJ11G006120	C2C2-Dof	Pp3c3_950
GARP-G2-like	NJ11G007890	C2C2-Dof	Pp3c5_14440
GARP-G2-like	NJ11G007900	C2C2-Dof	Pp3c6_13355
GARP-G2-like	NJ04G006230	C2C2-GATA	Pp3c1_40750
GARP-G2-like	NJ04G019280	C2C2-GATA	Pp3c10_22600
GARP-G2-like	NJ04G019290	C2C2-GATA	Pp3c2_590
GARP-G2-like	NJ06G019830	C2C2-GATA	Pp3c20_22630
GARP-G2-like	NJ07G004990	C2C2-Dof	Pp3c2_26900
GARP-G2-like	NJ08G009010	C2C2-Dof	Pp3c13_21190
GARP-G2-like	NJ08G012060	C2C2-Dof	Pp3c6_13360
GARP-G2-like	NJ08G013270	C2C2-Dof	Pp3c17_18340
GARP-G2-like	NJ08G013380	C2C2-Dof	Pp3c10_25160
GARP-G2-like	NJ08G014170	C2C2-Dof	Pp3c12_22390
GARP-G2-like	NJ08G015930	C2C2-Dof	Pp3c13_2000
GARP-G2-like	NJ02G016200	C2C2-Dof	Pp3c14_21520
GARP-G2-like	NJ05G017820	C2C2-Dof	Pp3c17_18350
GARP-G2-like	NJ03G006560	C2C2-Dof	Pp3c14_24190
GARP-G2-like	NJ03G013910	C2C2-Dof	Pp3c15_3180
GARP-G2-like	NJ03G013950	C2C2-Dof	Pp3c16_6460
GARP-G2-like	NJ03G015110	C2C2-Dof	Pp3c16_6810
GARP-G2-like	NJ03G016630	C2C2-Dof	Pp3c19_19050
GARP-G2-like	NJ14G003560	C2C2-Dof	Pp3c17_3860
GARP-G2-like	NJ09G006910	C2C2-Dof	Pp3c17_7930
GARP-G2-like	NJ09G009000	C2C2-Dof	Pp3c1_1300
GARP-G2-like	NJ02G024320	C2C2-Dof	Pp3c26_1490
GARP-G2-like	NJ11G007620	C2C2-Dof	Pp3c4_850
GARP-G2-like	NJ02G029290	C2C2-Dof	Pp3c9_4910
GARP-G2-like	NJ04G013600	C2C2-GATA	Pp3c10_22480
GARP-G2-like	NJ02G007950	C2C2-Dof	Pp3c2_26790
GRAS	NJ07G001390	C2C2-GATA	Pp3c22_11080
GRAS	NJ07G014850	C2C2-GATA	Pp3c8_19750
GRAS	NJ03G024720	C2H2	Pp3c11_13030
GRAS	NJ06G004760	C2H2	Pp3c23_960
GRAS	NJ06G014000	C2H2	Pp3c26_4140
GRAS	NJ02G008930	C2H2	Pp3c3_21050
GRAS	NJ12G014020	C2C2-GATA	Pp3c22_11040
GRAS	NJ07G013710	C2C2-GATA	Pp3c24_13550
GRAS	NJ08G006740	C2C2-LSD	Pp3c11_12260
GRAS	NJ08G006840	C2C2-GATA	Pp3c20_22670
GRAS	NJ08G006850	C2C2-GATA	Pp3c14_24090
GRAS	NJ05G019350	C2C2-LSD	Pp3c7_12740
GRAS	NJ05G020000	C2H2	Pp3c1_16920
GRAS	NJ05G021040	C2H2	Pp3c1_41700
GRAS	NJ14G004960	C2H2	Pp3c11_480
GRAS	NJ14G004970	C2H2	Pp3c13_23600
GRAS	NJ14G004980	C2C2-GATA	Pp3c17_23200
GRAS	NJ09G002020	C2H2	Pp3c14_21120
GRAS	NJ09G008580	C2H2	Pp3c14_23220
GRAS	NJ09G016850	C2C2-GATA	Pp3c18_14800
GRAS	NJ01G001700	C2H2	Pp3c17_17640
GRAS	NJ10G001450	C2C2-GATA	Pp3c20_8930
GRAS	NJ10G006340	C2H2	Pp3c17_23930
GRAS	NJ10G013790	C2H2	Pp3c19_17160
GRAS	NJ04G014000	C2H2	Pp3c19_5900
GRAS	NJ04G018210	C2H2	Pp3c19_9880
GRAS	NJ04G018240	C2H2	Pp3c19_9910
GRAS	NJ13G000550	C2H2	Pp3c19_9920
GRAS	NJ13G009540	C2H2	Pp3c2_22070
GRAS	NJ13G009550	C2H2	Pp3c22_11760
GRAS	NJ13G013980	C2H2	Pp3c22_1400
GRAS	NJ13G013990	C2H2	Pp3c23_2190
GRAS	NJ02G009050	C2H2	Pp3c4_13250
GRAS	NJ12G005320	C2C2-GATA	Pp3c21_15110
GRF	NJ01G005890	C2H2	Pp3c4_15820
GRF	NJ10G016490	C2H2	Pp3c4_16130
HB-BELL	NJ08G004160	C2H2	Pp3c4_17700
HB-BELL	NJ08G004280	C2H2	Pp3c6_10870
HB-HD-ZIP	NJ03G002240	C2H2	Pp3c15_17790
HB-HD-ZIP	NJ02G019230	C2H2	Pp3c15_4950
HB-HD-ZIP	NJ07G016710	C2H2	Pp3c7_19440
HB-HD-ZIP	NJ07G019720	C2H2	Pp3c8_250
HB-HD-ZIP	NJ07G019730	C2H2	Pp3c10_21500
HB-HD-ZIP	NJ05G004510	C2H2	Pp3c10_3440
HB-HD-ZIP	NJ03G006250	C2H2	Pp3c11_11920
HB-HD-ZIP	NJ03G006300	C2H2	Pp3c11_2350
HB-HD-ZIP	NJ01G007470	C2H2	Pp3c11_24630
HB-HD-ZIP	NJ10G016730	C2H2	Pp3c12_5100
HB-HD-ZIP	NJ04G010250	C2H2	Pp3c18_21380
HB-HD-ZIP	NJ06G017880	C2H2	Pp3c18_22010
HB-KNOX	NJ12G007560	C2H2	Pp3c19_12410
HB-KNOX	NJ05G014130	C2H2	Pp3c19_13370
HB-other	NJ07G019770	C2H2	Pp3c1_23930
HB-other	NJ08G016000	C2H2	Pp3c1_8210
HB-other	NJ05G020170	C2H2	Pp3c20_10790
HB-other	NJ05G023540	C2H2	Pp3c20_14750
HB-other	NJ01G005620	C2H2	Pp3c19_21390
HB-other	NJ01G005990	C2H2	Pp3c1_20230
HB-other	NJ04G014460	C2H2	Pp3c20_18730
HB-PHD	NJ03G001890	C2H2	Pp3c21_1210
HB-PHD	NJ02G028920	C2H2	Pp3c21_440
HB-WOX	NJ08G007930	C2H2	Pp3c23_13220
HB-WOX	NJ08G012350	C2H2	Pp3c22_12010
HB-WOX	NJ08G012410	C2H2	Pp3c22_17280
HB-WOX	NJ10G013580	C2H2	Pp3c22_2200
HB-WOX	NJ02G005970	C2H2	Pp3c23_14910
HRT	NJ08G015940	C2H2	Pp3c23_7520
HRT	NJ05G012410	C2H2	Pp3c23_800
HRT	NJ03G002450	C2H2	Pp3c23_8430
HRT	NJ10G000690	C2H2	Pp3c23_861
HRT	NJ02G024820	C2H2	Pp3c24_2500
HSF	NJ09G003760	C2H2	Pp3c27_4140
HSF	NJ04G010650	C2H2	Pp3c2_11820
HSF	NJ04G012320	C2H2	Pp3c2_19390
HSF	NJ06G006720	C2H2	Pp3c24_5330
HSF	NJ06G011680	C2H2	Pp3c26_13140
LFY	NJ01G000420	C2H2	Pp3c2_20240
LFY	NJ02G001750	C2H2	Pp3c2_32900
LFY	NJ11G009520	C2H2	Pp3c2_4670
LFY	NJ02G002470	C2H2	Pp3c2_6080
LIM	NJ07G012500	C2H2	Pp3c3_2100
LIM	NJ06G015220	C2H2	Pp3c3_5480
LIM	NJ04G012510	C2H2	Pp3c3_5040
LOB	NJ03G005360	C2H2	Pp3c5_3270
LOB	NJ02G025110	C2H2	Pp3c7_24100
LOB	NJ08G010150	C2H2	Pp3c4_18030
LOB	NJ08G016050	C2H2	Pp3c4_5790
LOB	NJ05G020230	C2H2	Pp3c5_20980
LOB	NJ14G002130	C2H2	Pp3c5_6880
LOB	NJ09G005650	C2H2	Pp3c6_10890
LOB	NJ09G006090	C2H2	Pp3c6_19230
LOB	NJ11G005200	C2H2	Pp3c7_7980
LOB	NJ11G010430	C2H2	Pp3c7_8710
LOB	NJ02G027290	C2H2	Pp3c8_22140
LOB	NJ04G000900	C2H2	Pp3c9_15270
LOB	NJ04G005740	C2H2	Pp3c9_22230
LOB	NJ13G011440	C2H2	Pp3c4_15830
MADS-MIKC	NJ07G003460	C3H	Pp3c1_22180
MADS-MIKC	NJ05G012130	C3H	Pp3c1_22185
MADS-MIKC	NJ03G001800	C3H	Pp3c15_12580
MADS-MIKC	NJ02G029530	C3H	Pp3c16_26120
MADS-MIKC	NJ06G013020	C3H	Pp3c16_2870
MADS-M-type	NJ07G019110	C3H	Pp3c25_2690
MADS-M-type	NJ05G020930	C3H	Pp3c26_12270
MADS-M-type	NJ14G002760	C3H	Pp3c26_12400
MADS-M-type	NJ02G026530	C3H	Pp3c4_29750
MADS-M-type	NJ02G026550	C3H	Pp3c4_32400
MADS-M-type	NJ06G018060	C3H	Pp3c19_1380
MADS-M-type	NJ06G018080	C3H	Pp3c2_38390
MYB	NJ08G003560	C3H	Pp3c1_12940
MYB	NJ14G002530	C3H	Pp3c2_20350
MYB	NJ02G009890	C3H	Pp3c15_24050
MYB	NJ07G007180	C3H	Pp3c16_14300
MYB	NJ07G007670	C3H	Pp3c18_1910
MYB	NJ07G007830	C3H	Pp3c5_14060
MYB	NJ07G012300	C3H	Pp3c5_3550
MYB	NJ08G000830	C3H	Pp3c19_22680
MYB	NJ08G005950	C3H	Pp3c1_20290
MYB	NJ08G006310	C3H	Pp3c1_21370
MYB	NJ08G010080	C3H	Pp3c20_23770
MYB	NJ05G002560	C3H	Pp3c20_9290
MYB	NJ05G002600	C3H	Pp3c5_3970
MYB	NJ05G017510	C3H	Pp3c6_13600
MYB	NJ05G023680	C3H	Pp3c21_5730
MYB	NJ03G014850	C3H	Pp3c6_15220
MYB	NJ03G014880	C3H	Pp3c6_18260
MYB	NJ03G016090	C3H	Pp3c2_17030
MYB	NJ14G004290	C3H	Pp3c6_19540
MYB	NJ09G007440	C3H	Pp3c6_20180
MYB	NJ09G007460	C3H	Pp3c6_30060
MYB	NJ01G006870	C3H	Pp3c10_16370
MYB	NJ10G005920	C3H	Pp3c11_20880
MYB	NJ10G013320	C3H	Pp3c12_4860
MYB	NJ02G024150	C3H	Pp3c2_24140
MYB	NJ02G027450	C3H	Pp3c3_19940
MYB	NJ02G032020	C3H	Pp3c4_14410
MYB	NJ04G001560	C3H	Pp3c4_15980
MYB	NJ04G002020	C3H	Pp3c5_14090
MYB	NJ04G009930	C3H	Pp3c5_25680
MYB	NJ13G005520	C3H	Pp3c6_13660
MYB	NJ13G006240	C3H	Pp3c7_12210
MYB	NJ13G008740	C3H	Pp3c7_5470
MYB	NJ02G007910	C3H	Pp3c13_16160
MYB	NJ12G004220	C3H	Pp3c8_11630
MYB-related	NJ11G012900	DBB	Pp3c11_20560
MYB-related	NJ04G001750	DBB	Pp3c7_5280
MYB-related	NJ02G011020	C3H	Pp3c8_16180
MYB-related	NJ08G014700	CPP	Pp3c20_23080
MYB-related	NJ03G005070	C3H	Pp3c8_25530
MYB-related	NJ03G005110	CAMTA	Pp3c3_35530
MYB-related	NJ03G006350	CPP	Pp3c20_9210
MYB-related	NJ03G007610	CAMTA	Pp3c4_5270
MYB-related	NJ03G021830	CPP	Pp3c23_7680
MYB-related	NJ02G019410	CSD	Pp3c5_6070
MYB-related	NJ09G017480	CAMTA	Pp3c8_2690
MYB-related	NJ09G017550	CPP	Pp3c15_6750
MYB-related	NJ01G001220	CSD	Pp3c5_7920
MYB-related	NJ01G001230	CSD	Pp3c6_23240
MYB-related	NJ01G001680	CPP	Pp3c17_2880
MYB-related	NJ11G004730	CSD	Pp3s42_340
MYB-related	NJ11G004870	CSD	Pp3s42_344
MYB-related	NJ11G009160	CSD	Pp3c5_7880
MYB-related	NJ02G002870	DBP	Pp3c25_12860
MYB-related	NJ04G009090	DDT	Pp3c1_29080
MYB-related	NJ04G009940	DDT	Pp3c1_29082
MYB-related	NJ04G016650	DDT	Pp3c1_8040
MYB-related	NJ04G025350	DDT	Pp3c1_8046
MYB-related	NJ13G013940	DDT	Pp3c2_28330
MYB-related	NJ02G000260	CPP	Pp3c9_11130
MYB-related	NJ02G000280	CPP	Pp3c9_7400
MYB-related	NJ06G019840	DDT	Pp3c2_28350
NAC	NJ05G016850	E2F-DP	Pp3c22_10160
NAC	NJ05G016930	E2F-DP	Pp3c7_25430
NAC	NJ03G003040	E2F-DP	Pp3c13_21530
NAC	NJ03G011960	E2F-DP	Pp3c1_6880
NAC	NJ02G021180	E2F-DP	Pp3c24_13130
NAC	NJ10G013200	E2F-DP	Pp3c3_11980
NAC	NJ10G018470	EIL	Pp3c11_15260
NAC	NJ02G003260	EIL	Pp3c7_9970
NAC	NJ02G010110	DDT	Pp3c1_860
NAC	NJ05G000880	DDT	Pp3c2_17910
NAC	NJ05G001230	E2F-DP	Pp3c21_13480
NAC	NJ03G018950	DDT	Pp3c2_35750
NAC	NJ10G003240	E2F-DP	Pp3c2_30010
NAC	NJ10G018460	E2F-DP	Pp3c4_13590
NAC	NJ04G024480	DDT	Pp3c5_19640
NAC	NJ04G024790	DDT	Pp3c6_8120
NAC	NJ02G007460	DDT	Pp3c7_5480
NAC	NJ06G016370	E2F-DP	Pp3c19_18240
NAC	NJ12G002280	GARP-ARR-B	Pp3c23_7400
NF-X1	NJ13G013120	GARP-ARR-B	Pp3c24_12830
NF-YA	NJ04G011910	GARP-ARR-B	Pp3c8_21000
NF-YB	NJ08G012830	GARP-ARR-B	Pp3c11_21510
NF-YB	NJ08G012870	GARP-ARR-B	Pp3c7_7640
NF-YB	NJ03G018110	GARP-G2-like	Pp3c10_24540
NF-YB	NJ03G018140	GARP-G2-like	Pp3c12_10900
NF-YB	NJ02G028500	GARP-G2-like	Pp3c17_23620
NF-YB	NJ04G007460	GARP-G2-like	Pp3c2_310
NF-YC	NJ08G003240	GARP-G2-like	Pp3c4_16540
NF-YC	NJ03G006470	GARP-G2-like	Pp3c9_14170
NF-YC	NJ14G004710	GARP-G2-like	Pp3c10_13030
NF-YC	NJ02G024240	GARP-G2-like	Pp3c11_21140
NF-YC	NJ07G021290	GARP-G2-like	Pp3c22_8217
NF-YC	NJ08G005910	GARP-G2-like	Pp3c20_11430
NF-YC	NJ03G007340	GARP-G2-like	Pp3c9_14240
NF-YC	NJ14G003800	GARP-G2-like	Pp3c22_8210
OFP	NJ07G016750	GARP-G2-like	Pp3c12_11150
OFP	NJ05G005360	GARP-G2-like	Pp3c13_23440
OFP	NJ09G014410	GARP-G2-like	Pp3c13_9170
OFP	NJ01G007920	GARP-G2-like	Pp3c14_26270
PLATZ	NJ07G023780	GARP-G2-like	Pp3c17_23560
PLATZ	NJ02G013700	GARP-G2-like	Pp3c18_20920
PLATZ	NJ08G015370	GARP-G2-like	Pp3c1_41530
PLATZ	NJ02G019790	GARP-G2-like	Pp3c20_11890
PLATZ	NJ09G008500	GARP-G2-like	Pp3c15_13960
PLATZ	NJ02G028940	GARP-G2-like	Pp3c15_4480
RWP-RK	NJ11G005950	GARP-G2-like	Pp3c23_3520
RWP-RK	NJ04G006060	GARP-G2-like	Pp3c23_5390
RWP-RK	NJ07G015970	GARP-G2-like	Pp3c20_7050
RWP-RK	NJ07G018200	GARP-G2-like	Pp3c21_2850
RWP-RK	NJ07G021090	GARP-G2-like	Pp3c21_6770
RWP-RK	NJ08G000390	GARP-G2-like	Pp3c23_11010
RWP-RK	NJ09G002260	GARP-G2-like	Pp3c23_11030
RWP-RK	NJ01G004340	GARP-G2-like	Pp3c23_19680
S1Fa-like	NJ07G000910	GARP-G2-like	Pp3c24_7590
SBP	NJ02G015720	GARP-G2-like	Pp3c3_23200
SBP	NJ03G006680	GARP-G2-like	Pp3c3_30710
SBP	NJ10G006640	GARP-G2-like	Pp3c24_7690
SBP	NJ10G006680	GARP-G2-like	Pp3c26_3290
SBP	NJ10G006770	GARP-G2-like	Pp3c26_3820
SBP	NJ10G006790	GARP-G2-like	Pp3c2_2200
SBP	NJ02G026300	GARP-G2-like	Pp3c3_34700
SBP	NJ06G009650	GARP-G2-like	Pp3c3_10940
SBP	NJ06G009700	GARP-G2-like	Pp3c3_14670
SRS	NJ08G017730	GARP-G2-like	Pp3c4_23130
SRS	NJ09G005250	GARP-G2-like	Pp3c3_34900
SRS	NJ09G005280	GARP-G2-like	Pp3c4_20290
STAT	NJ11G006880	GARP-G2-like	Pp3c4_6870
TCP	NJ02G030040	GARP-G2-like	Pp3c7_20870
TCP	NJ04G010500	GARP-G2-like	Pp3c7_5800
Tify	NJ05G015990	GeBP	Pp3c1_25760
Tify	NJ10G015840	GRAS	Pp3c11_18190
Tify	NJ12G014790	GARP-G2-like	Pp3c8_16910
Tify	NJ08G000350	GARP-G2-like	Pp3c8_8720
Tify	NJ05G015960	GARP-G2-like	Pp3c9_8580
Tify	NJ01G001940	GeBP	Pp3c2_17250
Trihelix	NJ04G022120	GRAS	Pp3c1_15680
Trihelix	NJ07G009290	GRAS	Pp3c9_3340
Trihelix	NJ07G009540	GRAS	Pp3c10_17630
Trihelix	NJ07G012540	GRAS	Pp3c11_23910
Trihelix	NJ08G012430	GRAS	Pp3c11_23930
Trihelix	NJ05G007330	GRAS	Pp3c12_10
Trihelix	NJ03G007620	GRAS	Pp3c14_13110
Trihelix	NJ14G001450	GRAS	Pp3c15_17600
Trihelix	NJ09G007540	GRAS	Pp3c15_8710
Trihelix	NJ09G008680	GRAS	Pp3c15_17620
Trihelix	NJ09G017890	GRAS	Pp3c16_1260
Trihelix	NJ01G006510	GRAS	Pp3c16_15760
Trihelix	NJ01G007340	GRAS	Pp3c3_3030
Trihelix	NJ01G007620	GRAS	Pp3c5_1710
Trihelix	NJ10G017480	GRAS	Pp3c17_13550
Trihelix	NJ11G004150	GRAS	Pp3c18_4830
Trihelix	NJ04G004740	GRAS	Pp3c19_16060
Trihelix	NJ04G010980	GRAS	Pp3c19_18560
Trihelix	NJ04G013580	GRAS	Pp3c19_8310
Trihelix	NJ04G018960	GRAS	Pp3c1_15560
Trihelix	NJ12G003580	GRAS	Pp3c1_2540
Trihelix	NJ12G005020	GRAS	Pp3c6_29350
Trihelix	NJ12G005120	GRAS	Pp3c7_940
TUB	NJ11G014350	GRAS	Pp3c21_17650
TUB	NJ11G014440	GRAS	Pp3c22_13060
TUB	NJ02G031570	GRAS	Pp3c22_7230
TUB	NJ02G004760	GRAS	Pp3c24_12920
VOZ	NJ05G005260	GRAS	Pp3c24_20810
VOZ	NJ10G012370	GRAS	Pp3c2_11380
WRKY	NJ02G012350	GRAS	Pp3c3_4950
WRKY	NJ03G005390	GRAS	Pp3c7_24880
WRKY	NJ03G020050	GRAS	Pp3c8_20940
WRKY	NJ02G025090	HB-BELL	Pp3c15_11880
WRKY	NJ07G012410	GRAS	Pp3c2_18410
WRKY	NJ08G016920	GRAS	Pp3c4_350
WRKY	NJ02G015030	GRAS	Pp3c5_17790
WRKY	NJ05G006680	GRAS	Pp3c6_16410
WRKY	NJ05G022960	GRAS	Pp3c7_1494
WRKY	NJ05G024270	GRAS	Pp3c7_1530
WRKY	NJ03G020550	GRF	Pp3c12_3720
WRKY	NJ09G007010	GRF	Pp3c17_1780
WRKY	NJ09G008020	HB-BELL	Pp3c13_7150
WRKY	NJ11G008150	GRAS	Pp3c2_20930
WRKY	NJ02G026100	HB-BELL	Pp3c4_27700
WRKY	NJ04G002010	GRAS	Pp3c2_21080
WRKY	NJ04G011760	HB-BELL	Pp3c9_6780
WRKY	NJ13G004180	HB-HD-ZIP	Pp3c10_19630
WRKY	NJ13G004590	HB-HD-ZIP	Pp3c11_21650
WRKY	NJ13G004600	HB-HD-ZIP	Pp3c11_21670
WRKY	NJ13G012430	HB-HD-ZIP	Pp3c12_14370
WRKY	NJ02G007440	GRAS	Pp3c2_30770
WRKY	NJ06G013960	HB-HD-ZIP	Pp3c16_15450
WRKY	NJ06G015140	GRAS	Pp3c2_9730
zf-HD	NJ12G009360	HB-HD-ZIP	Pp3c5_27150
zf-HD	NJ09G012740	HB-HD-ZIP	Pp3c11_23440
zf-HD	NJ08G011450	HB-HD-ZIP	Pp3c6_2730
zf-HD	NJ05G016740	HB-HD-ZIP	Pp3c7_6850
zf-HD	NJ03G007830	HB-HD-ZIP	Pp3c7_6890
zf-HD	NJ13G013240	HB-HD-ZIP	Pp3c3_30010
zf-HD	NJ06G009670	HB-HD-ZIP	Pp3c4_5300
zf-HD	NJ06G009690	HB-HD-ZIP	Pp3c12_21760
		zf-HD	Pp3c1_15290
		MYB	Pp3c1_1650
		HB-HD-ZIP	Pp3c1_24020
		HSF	Pp3c1_32480
		HB-HD-ZIP	Pp3c1_36940
		OFP	Pp3c1_37090
		NF-YB	Pp3c10_17500
		NF-YC	Pp3c10_2910
		LIM	Pp3c11_18380
		WRKY	Pp3c11_1840
		HSF	Pp3c11_20430
		NF-YA	Pp3c11_21360
		MYB-related	Pp3c11_23240
		MYB	Pp3c11_2650
		TCP	Pp3c11_26670
		MYB	Pp3c11_5410
		MYB	Pp3c11_5420
		MYB	Pp3c12_10360
		LOB	Pp3c12_13020
		MYB	Pp3c12_17180
		NAC	Pp3c12_18020
		RWP-RK	Pp3c12_2070
		MADS-MIKC	Pp3c12_22500
		MADS-M-type	Pp3c12_22890
		LOB	Pp3c12_5931
		NAC	Pp3c13_10800
		WRKY	Pp3c13_10830
		MYB-related	Pp3c13_1310
		Trihelix	Pp3c13_13930
		WRKY	Pp3c13_15520
		NAC	Pp3c13_20650
		NAC	Pp3c13_6470
		LFY	Pp3c13_8760
		MYB	Pp3c14_12390
		MADS-MIKC	Pp3c14_14900
		HB-HD-ZIP	Pp3c14_15980
		WRKY	Pp3c14_17020
		HB-HD-ZIP	Pp3c14_21620
		HB-HD-ZIP	Pp3c14_21680
		OFP	Pp3c14_21766
		NF-YC	Pp3c14_7060
		Tify	Pp3c15_11620
		MYB	Pp3c15_15960
		HB-other	Pp3c15_21200
		HRT	Pp3c15_21310
		LOB	Pp3c15_22780
		PLATZ	Pp3c15_23190
		MYB	Pp3c15_24080
		NF-YB	Pp3c15_5200
		zf-HD	Pp3c15_6330
		MYB	Pp3c15_7790
		MYB	Pp3c16_10020
		LOB	Pp3c16_1150
		HRT	Pp3c16_1200
		MADS-M-type	Pp3c16_19170
		NAC	Pp3c16_19830
		HB-HD-ZIP	Pp3c16_21410
		SBP	Pp3c16_7490
		SBP	Pp3c16_7540
		NF-YC	Pp3c17_12030
		Trihelix	Pp3c17_1430
		HB-HD-ZIP	Pp3c17_16910
		OFP	Pp3c17_18070
		HB-HD-ZIP	Pp3c17_18130
		HB-HD-ZIP	Pp3c17_18190
		MYB	Pp3c17_19780
		WRKY	Pp3c17_19970
		RWP-RK	Pp3c17_4370
		MADS-MIKC	Pp3c17_5920
		MYB	Pp3c17_7730
		Trihelix	Pp3c18_11190
		HB-KNOX	Pp3c18_18720
		MYB-related	Pp3c18_8710
		SRS	Pp3c18_8920
		LOB	Pp3c18_9980
		NAC	Pp3c19_1580
		HB-HD-ZIP	Pp3c2_10790
		zf-HD	Pp3c2_21160
		MYB	Pp3c2_34670
		OFP	Pp3c2_4871
		HB-HD-ZIP	Pp3c2_4940
		HSF	Pp3c2_9580
		MYB-related	Pp3c20_1403
		MYB	Pp3c20_8950
		LOB	Pp3c20_9330
		HB-KNOX	Pp3c21_10320
		MYB-related	Pp3c21_11880
		LOB	Pp3c21_16050
		SRS	Pp3c21_16440
		Trihelix	Pp3c21_17550
		Trihelix	Pp3c21_2380
		NAC	Pp3c22_130
		WRKY	Pp3c23_10680
		MYB-related	Pp3c23_12600
		MYB-related	Pp3c23_18290
		LOB	Pp3c23_7470
		MYB	Pp3c23_7530
		MYB-related	Pp3c24_17130
		MYB-related	Pp3c24_3660
		LOB	Pp3c24_6560
		WRKY	Pp3c24_7120
		NAC	Pp3c24_8270
		HB-HD-ZIP	Pp3c25_13450
		MYB	Pp3c25_3170
		MADS-M-type	Pp3c25_6940
		SBP	Pp3c25_8610
		SBP	Pp3c25_8630
		PLATZ	Pp3c26_11480
		MYB	Pp3c26_1390
		WRKY	Pp3c26_5090
		HRT	Pp3c27_3080
		LOB	Pp3c27_3280
		NAC	Pp3c27_7560
		LFY	Pp3c3_11670
		NAC	Pp3c3_12890
		WRKY	Pp3c3_15040
		MYB-related	Pp3c3_1630
		Trihelix	Pp3c3_17480
		WRKY	Pp3c3_21440
		NAC	Pp3c3_2470
		NF-YB	Pp3c3_25870
		LOB	Pp3c3_27900
		WRKY	Pp3c3_27940
		MADS-M-type	Pp3c3_31770
		MADS-M-type	Pp3c3_31810
		NF-YC	Pp3c3_34860
		MYB-related	Pp3c3_37540
		HB-HD-ZIP	Pp3c3_37710
		WRKY	Pp3c3_8830
		NAC	Pp3c3_8880
		NAC	Pp3c4_11490
		MYB	Pp3c4_12510
		MYB	Pp3c4_13790
		LOB	Pp3c4_18330
		PLATZ	Pp3c4_30530
		MADS-M-type	Pp3c4_3820
		MADS-MIKC	Pp3c4_540
		HB-HD-ZIP	Pp3c4_7260
		LOB	Pp3c4_9600
		WRKY	Pp3c5_12130
		SBP	Pp3c5_22750
		NAC	Pp3c5_570
		LOB	Pp3c5_6300
		HB-other	Pp3c5_6470
		NAC	Pp3c5_740
		MYB	Pp3c5_7650
		zf-HD	Pp3c5_860
		WRKY	Pp3c6_14470
		MYB	Pp3c6_23360
		HB-other	Pp3c6_26770
		LOB	Pp3c6_26790
		NAC	Pp3c6_27690
		NAC	Pp3c6_28230
		zf-HD	Pp3c6_28300
		SBP	Pp3c6_6900
		MYB-related	Pp3c7_11120
		HB-HD-ZIP	Pp3c7_2100
		MYB	Pp3c7_21220
		MYB	Pp3c7_23450
		MYB	Pp3c7_23490
		MYB-related	Pp3c7_2390
		WRKY	Pp3c7_24490
		LIM	Pp3c7_3100
		NF-YA	Pp3c7_7470
		HSF	Pp3c7_7720
		LOB	Pp3c8_14580
		NF-YC	Pp3c8_1620
		MYB	Pp3c8_16720
		HB-HD-ZIP	Pp3c8_440
		WRKY	Pp3c8_4400
		LOB	Pp3c8_4430
		NAC	Pp3c8_6080
		MADS-M-type	Pp3c8_6890
		MADS-M-type	Pp3c8_6920
		MYB	Pp3c9_10290
		Tify	Pp3c9_11330
		zf-HD	Pp3c9_13190
		NF-YB	Pp3c9_14800
		MYB	Pp3c9_15970
		PLATZ	Pp3c9_19170
		HB-other	Pp3c9_22420
		HRT	Pp3c9_23170
		LOB	Pp3c9_23930
		MYB	Pp3c9_24170
		HB-HD-ZIP	Pp3c1_37070
		HB-KNOX	Pp3c5_26440
		HB-other	Pp3c15_13310
		HB-other	Pp3c16_15110
		HB-other	Pp3c16_15118
		HB-other	Pp3c19_5620
		HB-other	Pp3c5_889
		HB-other	Pp3c9_18520
		HB-other	Pp3c19_15790
		HB-PHD	Pp3c3_29290
		HB-PHD	Pp3c4_370
		HB-WOX	Pp3c15_20000
		HB-WOX	Pp3c9_13640
		HB-WOX	Pp3c26_8569
		HRT	Pp3c3_34250
		HRT	Pp3c4_9790
		HRT	Pp3c5_7060
		HSF	Pp3c21_18820
		HSF	Pp3c18_9360
		HSF	Pp3c22_9250
		HSF	Pp3c7_4270
		LFY	Pp3c3_9350
		LFY	Pp3c9_15250
		LFY	Pp3c15_12420
		LFY	Pp3c20_17760
		LOB	Pp3c11_11230
		LOB	Pp3c12_5930
		LOB	Pp3c19_19400
		LOB	Pp3c19_19610
		LOB	Pp3c2_4771
		LOB	Pp3c20_7710
		LOB	Pp3c7_9340
		LOB	Pp3c8_21660
		LOB	Pp3c14_24330
		LOB	Pp3c15_21350
		LOB	Pp3c20_10200
		LOB	Pp3c20_6540
		LOB	Pp3c22_16800
		LOB	Pp3c22_5950
		LOB	Pp3c23_14630
		LOB	Pp3c9_22290
		MADS-MIKC	Pp3c1_30500
		MADS-MIKC	Pp3c3_31980
		MADS-M-type	Pp3c1_39760
		MADS-M-type	Pp3c13_24590
		MADS-M-type	Pp3c17_13070
		MADS-M-type	Pp3c3_33360
		MADS-M-type	Pp3c3_33370
		MADS-M-type	Pp3c14_22180
		MADS-M-type	Pp3c16_12230
		MADS-M-type	Pp3c17_24040
		MADS-M-type	Pp3c1_39780
		MADS-M-type	Pp3c9_1370
		MYB	Pp3c1_21610
		MYB	Pp3c1_4970
		MYB	Pp3c11_8780
		MYB	Pp3c11_8790
		MYB	Pp3c12_1320
		MYB	Pp3c12_21290
		MYB	Pp3c12_21500
		MYB	Pp3c14_14030
		MYB	Pp3c14_14040
		MYB	Pp3c15_1270
		MYB	Pp3c17_1730
		MYB	Pp3c18_340
		MYB	Pp3c2_37040
		MYB	Pp3c3_12080
		MYB	Pp3c3_19360
		MYB	Pp3c4_17230
		MYB	Pp3c4_6990
		MYB	Pp3c4_7100
		MYB	Pp3c9_15975
		MYB	Pp3c10_10240
		MYB	Pp3c10_12410
		MYB	Pp3c11_10350
		MYB	Pp3c13_5070
		MYB	Pp3c13_8880
		MYB	Pp3c16_9970
		MYB	Pp3c17_12730
		MYB	Pp3c19_20750
		MYB	Pp3c1_42920
		MYB	Pp3c26_13600
		MYB	Pp3c2_31770
		MYB	Pp3c3_17580
		MYB	Pp3c5_2150
		MYB	Pp3c6_24650
		MYB	Pp3c7_16800
		MYB-related	Pp3c1_19660
		MYB-related	Pp3c12_14300
		MYB-related	Pp3c12_17450
		MYB-related	Pp3c13_1060
		MYB-related	Pp3c14_5130
		MYB-related	Pp3c15_23090
		MYB-related	Pp3c15_23110
		MYB-related	Pp3c18_14540
		MYB-related	Pp3c19_23130
		MYB-related	Pp3c2_20860
		MYB-related	Pp3c2_40
		MYB-related	Pp3c20_1400
		MYB-related	Pp3c26_6730
		MYB-related	Pp3c3_33220
		MYB-related	Pp3c3_9330
		MYB-related	Pp3c4_2590
		MYB-related	Pp3c4_5410
		MYB-related	Pp3c5_29220
		MYB-related	Pp3c9_19080
		MYB-related	Pp3c9_19090
		MYB-related	Pp3s241_30
		MYB-related	Pp3s76_20
		MYB-related	Pp3c12_8190
		MYB-related	Pp3c13_19170
		MYB-related	Pp3c15_19246
		MYB-related	Pp3c17_19947
		MYB-related	Pp3c20_23720
		MYB-related	Pp3c21_19330
		MYB-related	Pp3c24_8050
		MYB-related	Pp3c2_32300
		MYB-related	Pp3c3_11280
		MYB-related	Pp3c4_2120
		MYB-related	Pp3c7_10800
		MYB-related	Pp3c8_16730
		MYB-related	Pp3c8_22450
		NAC	Pp3c12_15190
		NAC	Pp3c2_32530
		NAC	Pp3c27_7430
		NAC	Pp3c3_25610
		NAC	Pp3c4_20430
		NAC	Pp3c6_1310
		NAC	Pp3c7_6590
		NAC	Pp3c16_23260
		NAC	Pp3c20_18130
		NAC	Pp3c23_9520
		NAC	Pp3c26_13950
		NAC	Pp3c26_4660
		NAC	Pp3c27_7510
		NAC	Pp3c5_630
		NF-X1	Pp3c25_1050
		NF-X1	Pp3c25_1058
		NF-X1	Pp3c2_24250
		NF-YB	Pp3c3_13480
		NF-YB	Pp3c3_14260
		NF-YB	Pp3c12_3580
		NF-YB	Pp3c17_470
		NF-YB	Pp3c26_8280
		NF-YC	Pp3c13_14180
		NF-YC	Pp3c13_23370
		NF-YC	Pp3c13_23373
		NF-YC	Pp3c26_4450
		NF-YC	Pp3c3_17650
		NF-YC	Pp3c4_6930
		NF-YC	Pp3c9_5650
		OFP	Pp3c14_21750
		OFP	Pp3c18_15340
		OFP	Pp3c2_4870
		OFP	Pp3c21_12190
		OFP	Pp3c1_110
		OFP	Pp3c5_25760
		OFP	Pp3c6_3500
		PLATZ	Pp3c13_4760
		PLATZ	Pp3c18_12180
		PLATZ	Pp3c18_12270
		PLATZ	Pp3c10_12560
		PLATZ	Pp3c21_11530
		PLATZ	Pp3c21_8120
		PLATZ	Pp3c3_19680
		PLATZ	Pp3c3_3180
		PLATZ	Pp3c4_12320
		PLATZ	Pp3c8_4000
		RWP-RK	Pp3c15_9180
		RWP-RK	Pp3c17_4375
		RWP-RK	Pp3c19_2670
		RWP-RK	Pp3c20_5720
		RWP-RK	Pp3c22_6360
		RWP-RK	Pp3c22_6370
		RWP-RK	Pp3c9_14600
		RWP-RK	Pp3c14_4980
		RWP-RK	Pp3c15_9360
		RWP-RK	Pp3c17_13710
		RWP-RK	Pp3c23_19070
		RWP-RK	Pp3c24_6460
		S1Fa-like	Pp3c14_22690
		S1Fa-like	Pp3c16_21850
		S1Fa-like	Pp3c1_39960
		SBP	Pp3c12_24350
		SBP	Pp3c16_7480
		SBP	Pp3c3_31350
		SBP	Pp3c4_6000
		SBP	Pp3c14_18960
		SBP	Pp3c17_12760
		SBP	Pp3c3_23940
		STAT	Pp3c20_21160
		TCP	Pp3c10_14310
		TCP	Pp3c10_20400
		TCP	Pp3c3_24450
		TCP	Pp3c3_24660
		TCP	Pp3c3_24664
		Tify	Pp3c16_13490
		Tify	Pp3c19_8700
		Tify	Pp3c22_12420
		Tify	Pp3c25_6300
		Tify	Pp3c16_13450
		Tify	Pp3c25_6330
		Tify	Pp3c5_11730
		Tify	Pp3c5_11800
		Tify	Pp3c6_23650
		Tify	Pp3c6_23656
		Trihelix	Pp3c1_28060
		Trihelix	Pp3c11_21750
		Trihelix	Pp3c11_2240
		Trihelix	Pp3c11_3780
		Trihelix	Pp3c15_19980
		Trihelix	Pp3c18_11300
		Trihelix	Pp3c19_12480
		Trihelix	Pp3c19_12520
		Trihelix	Pp3c2_13400
		Trihelix	Pp3c21_18550
		Trihelix	Pp3c22_17830
		Trihelix	Pp3c22_17940
		Trihelix	Pp3c5_28890
		Trihelix	Pp3c7_24030
		Trihelix	Pp3c7_24150
		Trihelix	Pp3c7_2960
		Trihelix	Pp3c9_13630
		Trihelix	Pp3c15_4190
		Trihelix	Pp3c17_11050
		Trihelix	Pp3c17_19830
		Trihelix	Pp3c19_8050
		Trihelix	Pp3c20_15580
		Trihelix	Pp3c20_9790
		Trihelix	Pp3c22_23130
		Trihelix	Pp3c24_15140
		Trihelix	Pp3c7_23130
		Trihelix	Pp3c8_10910
		Trihelix	Pp3c8_20710
		TUB	Pp3c20_2160
		TUB	Pp3c20_2190
		TUB	Pp3c23_17770
		TUB	Pp3c23_17890
		TUB	Pp3c24_19540
		TUB	Pp3c8_18450
		TUB	Pp3c3_17070
		TUB	Pp3c3_9874
		VOZ	Pp3c5_21130
		VOZ	Pp3c6_11070
		WRKY	Pp3c1_40230
		WRKY	Pp3c19_3000
		WRKY	Pp3c2_2510
		WRKY	Pp3c21_11270
		WRKY	Pp3c22_12880
		WRKY	Pp3c26_5095
		WRKY	Pp3c27_600
		WRKY	Pp3c3_32860
		WRKY	Pp3c4_15559
		WRKY	Pp3c4_26880
		WRKY	Pp3c7_7550
		WRKY	Pp3c8_5110
		WRKY	Pp3c11_14240
		WRKY	Pp3c11_1790
		WRKY	Pp3c12_4260
		WRKY	Pp3c14_11320
		WRKY	Pp3c20_12200
		WRKY	Pp3c2_23590
		WRKY	Pp3c2_32150
		WRKY	Pp3c2_32160
		WRKY	Pp3c2_9700
		WRKY	Pp3c7_18860
		zf-HD	Pp3c18_12880
		zf-HD	Pp3c22_9600
		zf-HD	Pp3c7_15000
		zf-HD	Pp3c11_22370
		zf-HD	Pp3c19_20410
		zf-HD	Pp3c21_11010

## Sheet: TS6
Supplementary Table 6. Ka/Ks values of duplicated gene pairs in N. japonicum.
Duplicated modes	Gene pairs	Ka	Ks	Ka/Ks
WGD	NJ02G011130-NJ03G017520	0.0849299	0.629029	0.135017
WGD	NJ02G011180-NJ03G017500	0.0715327	0.664084	0.107716
WGD	NJ02G011320-NJ03G017400	0.270674	1.74821	0.154829
WGD	NJ02G011340-NJ03G017360	0.0373807	0.565055	0.0661541
WGD	NJ02G011680-NJ03G021810	0.142438	0.919284	0.154944
WGD	NJ02G011700-NJ03G021780	0.0771567	0.882707	0.0874091
WGD	NJ02G011720-NJ03G021800	0.134467	1.31635	0.102151
WGD	NJ02G011770-NJ03G021750	0.0689366	0.525115	0.131279
WGD	NJ02G011810-NJ03G021740	0.299773	1.59295	0.188188
WGD	NJ02G011870-NJ03G021730	0.134131	1.40369	0.0955561
WGD	NJ02G012220-NJ03G020130	0.166026	0.957122	0.173464
WGD	NJ02G012350-NJ03G020050	0.324796	3.00891	0.107945
WGD	NJ02G012370-NJ03G020040	0.0895138	0.626846	0.1428
WGD	NJ02G012510-NJ03G020010	0.553199	2.42384	0.228232
WGD	NJ02G012540-NJ03G019930	0.00953605	2.3356	0.00408292
WGD	NJ02G012550-NJ03G019920	0.151897	1.02749	0.147833
WGD	NJ02G012560-NJ03G019910	0.139917	4.07465	0.0343384
WGD	NJ02G012590-NJ03G019840	0.181975	1.15349	0.15776
WGD	NJ07G023980-NJ08G014360	0.0871361	0.638312	0.13651
WGD	NJ07G024000-NJ08G014530	0.113031	0.60023	0.188312
WGD	NJ07G024010-NJ08G014570	0.175248	0.974844	0.17977
WGD	NJ07G024070-NJ08G014240	0.349053	3.19512	0.109246
WGD	NJ07G024140-NJ08G014220	0.0281129	0.631578	0.0445122
WGD	NJ07G024320-NJ08G014300	0.145245	0.890801	0.16305
WGD	NJ07G024380-NJ08G014250	0.102636	0.545553	0.188132
WGD	NJ02G012730-NJ03G016470	0.269918	1.7161	0.157285
WGD	NJ02G012760-NJ03G016270	0.150348	0.577214	0.260472
WGD	NJ02G012780-NJ03G016250	0.318454	1.41349	0.225297
WGD	NJ02G012790-NJ03G016230	0.301901	2.58293	0.116883
WGD	NJ08G003230-NJ14G004750	0.0139348	0.776825	0.0179381
WGD	NJ08G003240-NJ14G004710	0.188644	0.813396	0.231921
WGD	NJ08G003250-NJ14G004620	0.23766	0.956487	0.248472
WGD	NJ08G003300-NJ14G004840	0.42387	3.07764	0.137726
WGD	NJ08G003480-NJ14G002490	0.218726	0.837475	0.261173
WGD	NJ08G003560-NJ14G002530	0.404289	3.53367	0.114411
WGD	NJ08G003570-NJ14G002540	0.116191	0.650266	0.178682
WGD	NJ08G003600-NJ14G002570	0.150596	1.4952	0.10072
WGD	NJ08G003730-NJ14G003700	0.23178	0.713124	0.325021
WGD	NJ08G003780-NJ14G003650	0.136282	1.10016	0.123875
WGD	NJ08G003890-NJ14G003640	0.739211	1.73703	0.42556
WGD	NJ02G013130-NJ03G016760	0.154786	1.20042	0.128943
WGD	NJ08G003950-NJ14G003630	0.163021	0.839646	0.194154
WGD	NJ08G003960-NJ14G003620	0.110396	0.678175	0.162784
WGD	NJ08G004120-NJ14G003490	0.373297	1.92114	0.19431
WGD	NJ02G013150-NJ03G016740	0.130993	4.37249	0.0299585
WGD	NJ02G013160-NJ03G016720	0.305933	0.892189	0.342901
WGD	NJ02G013170-NJ03G016710	0.219528	0.919637	0.238712
WGD	NJ02G013220-NJ03G016780	0.0559865	0.677543	0.0826316
WGD	NJ02G013370-NJ03G014520	0.276634	1.5129	0.182851
WGD	NJ02G013420-NJ03G014560	0.233845	1.06772	0.219013
WGD	NJ02G013440-NJ03G014670	0.0561287	1.51004	0.0371703
WGD	NJ02G013470-NJ03G014750	0.0993466	1.12741	0.0881192
WGD	NJ08G007600-NJ14G002250	0.334075	1.236	0.270289
WGD	NJ08G007690-NJ14G002370	0.113092	0.710653	0.159138
WGD	NJ08G007730-NJ14G002400	0.115067	0.605078	0.190168
WGD	NJ08G007740-NJ14G002470	0.727133	1.78281	0.407858
WGD	NJ08G007750-NJ14G002480	0.105751	0.779203	0.135718
WGD	NJ08G008140-NJ14G003080	0.623603	2.18959	0.284803
WGD	NJ08G008220-NJ14G003230	0.0915366	0.848036	0.10794
WGD	NJ08G008240-NJ14G003250	0.134156	1.47019	0.091251
WGD	NJ08G008290-NJ14G003380	0.104876	0.943448	0.111162
WGD	NJ08G008320-NJ14G003340	0.662867	1.91111	0.346849
WGD	NJ08G008330-NJ14G003030	0.140508	0.87921	0.159811
WGD	NJ02G013860-NJ03G018740	0.188179	0.612342	0.307311
WGD	NJ02G013880-NJ03G018730	0.215646	4.10892	0.0524826
WGD	NJ02G013900-NJ03G018720	0.18721	0.624861	0.299602
WGD	NJ02G013910-NJ03G018610	0.129796	0.911374	0.142418
WGD	NJ02G013970-NJ03G018640	0.203106	3.59734	0.0564599
WGD	NJ02G014020-NJ03G018690	0.143634	0.902401	0.159169
WGD	NJ02G014410-NJ03G008910	0.00238324	0.661379	0.00360345
WGD	NJ02G014420-NJ03G008930	0.000495223	0.495223	0.001
WGD	NJ02G014460-NJ03G008720	0.374613	1.80042	0.208069
WGD	NJ02G014470-NJ03G008700	0.0485054	1.39953	0.0346584
WGD	NJ02G014540-NJ03G008630	0.0782042	0.663447	0.117876
WGD	NJ05G000760-NJ10G003430	0.0535591	0.673903	0.0794759
WGD	NJ05G000780-NJ10G003380	0.204503	0.833991	0.24521
WGD	NJ05G000810-NJ10G003350	0.0348106	0.822702	0.0423126
WGD	NJ05G000960-NJ10G003510	0.82625	1.53453	0.53844
WGD	NJ05G000980-NJ10G003280	0.330637	4.51026	0.0733077
WGD	NJ05G002020-NJ10G005680	0.414168	1.74457	0.237405
WGD	NJ05G002030-NJ10G005670	0.256338	1.03461	0.247763
WGD	NJ05G002110-NJ10G005630	0.142589	0.528925	0.269583
WGD	NJ05G002230-NJ10G005720	0.146745	1.3526	0.108491
WGD	NJ05G002250-NJ10G005760	0.33289	0.984877	0.338002
WGD	NJ05G002370-NJ10G005790	0.382894	1.57858	0.242557
WGD	NJ05G002420-NJ10G005840	0.202399	4.1236	0.0490832
WGD	NJ05G002450-NJ10G005870	0.256699	1.02817	0.249666
WGD	NJ05G002470-NJ10G005880	0.086755	0.949789	0.0913414
WGD	NJ05G002640-NJ10G005970	0.316791	1.25368	0.252689
WGD	NJ05G002760-NJ10G006000	0.07523	0.888201	0.0846994
WGD	NJ05G003250-NJ10G010790	0.0484428	0.855691	0.0566124
WGD	NJ05G003260-NJ10G010780	0.108998	1.03942	0.104865
WGD	NJ05G003270-NJ10G010770	0.10116	1.42718	0.0708812
WGD	NJ05G003420-NJ10G010750	0.116306	0.705237	0.164917
WGD	NJ05G003610-NJ10G010700	0.48172	1.92238	0.250585
WGD	NJ05G003630-NJ10G010710	0.128582	4.14563	0.0310163
WGD	NJ05G003920-NJ10G000300	0.0124134	0.772121	0.016077
WGD	NJ05G003970-NJ10G000350	0.214886	0.863991	0.248714
WGD	NJ05G004000-NJ10G000330	0.654913	2.08517	0.314081
WGD	NJ05G004010-NJ10G000360	0.0613913	1.09246	0.0561954
WGD	NJ05G004080-NJ10G000460	0.336246	3.86482	0.0870017
WGD	NJ02G014940-NJ03G003550	0.152278	2.65303	0.0573976
WGD	NJ02G015070-NJ03G003680	0.0962759	0.819232	0.11752
WGD	NJ05G005410-NJ10G010430	0.0910997	1.32233	0.0688931
WGD	NJ05G005490-NJ10G010370	0.547037	2.48253	0.220355
WGD	NJ05G005560-NJ10G010310	0.264944	0.822334	0.322185
WGD	NJ05G005580-NJ10G010290	0.720667	1.87676	0.383996
WGD	NJ02G015130-NJ03G003780	0.811526	1.58059	0.513431
WGD	NJ02G015140-NJ03G003790	0.0836647	0.728826	0.114794
WGD	NJ05G006150-NJ10G001910	0.267075	1.1499	0.23226
WGD	NJ05G006180-NJ10G001890	0.215442	1.73222	0.124373
WGD	NJ05G006250-NJ10G002100	0.156272	0.906552	0.172381
WGD	NJ05G006310-NJ10G002020	0.46127	2.78098	0.165866
WGD	NJ05G006340-NJ10G001990	0.118601	0.534249	0.221995
WGD	NJ05G006350-NJ10G001980	0.0840199	1.07825	0.0779224
WGD	NJ05G006380-NJ10G001970	0.475727	1.53647	0.309624
WGD	NJ05G006500-NJ10G007020	0.139995	0.62779	0.222996
WGD	NJ05G006510-NJ10G007040	0.380189	2.61482	0.145398
WGD	NJ05G006520-NJ10G007050	0.331238	1.21795	0.271964
WGD	NJ05G006600-NJ10G006860	0.538035	2.21426	0.242987
WGD	NJ02G015190-NJ03G004010	0.0125533	4.45653	0.00281682
WGD	NJ05G006660-NJ10G006890	0.12338	2.22273	0.0555083
WGD	NJ05G006700-NJ10G006900	0.254024	0.745847	0.340585
WGD	NJ05G006720-NJ10G006920	0.0858451	0.656064	0.130849
WGD	NJ02G000960-NJ03G023440	0.200981	0.753049	0.26689
WGD	NJ05G008280-NJ10G015510	0.182781	1.23155	0.148415
WGD	NJ05G008290-NJ10G015500	0.151456	1.15076	0.131614
WGD	NJ05G008320-NJ10G015480	0.0271173	0.612821	0.0442499
WGD	NJ05G008410-NJ10G015340	0.0347705	2.096	0.016589
WGD	NJ05G008420-NJ10G015330	0.14714	2.03718	0.072227
WGD	NJ05G008650-NJ10G008180	0.120483	0.778795	0.154704
WGD	NJ05G008750-NJ10G008090	0.158913	1.17822	0.134876
WGD	NJ05G008800-NJ10G008060	0.188988	1.08959	0.17345
WGD	NJ05G008870-NJ10G008040	0.0869888	1.43084	0.0607958
WGD	NJ05G008950-NJ10G008630	0.0761619	0.630452	0.120805
WGD	NJ05G008960-NJ10G008650	0.163926	1.71506	0.0955807
WGD	NJ05G008980-NJ10G008670	0.565818	1.37885	0.410356
WGD	NJ05G009010-NJ10G008740	0.132753	0.697716	0.190268
WGD	NJ05G009020-NJ10G008750	0.119904	2.78061	0.0431216
WGD	NJ05G009040-NJ10G008780	0.339499	2.8224	0.120288
WGD	NJ05G009050-NJ10G008600	0.127265	0.661311	0.192443
WGD	NJ05G009090-NJ10G008520	0.379433	2.33396	0.162571
WGD	NJ02G000980-NJ03G023460	0.262366	2.69254	0.097442
WGD	NJ05G009220-NJ10G000940	0.360085	1.95318	0.184358
WGD	NJ05G009270-NJ10G000950	0.111658	0.813134	0.137318
WGD	NJ05G009290-NJ10G001000	0.018052	1.56919	0.011504
WGD	NJ05G009320-NJ10G001010	0.163799	2.18546	0.0749493
WGD	NJ05G009330-NJ10G001050	0.175404	0.806441	0.217504
WGD	NJ05G009360-NJ10G001070	0.122972	0.646901	0.190095
WGD	NJ05G009380-NJ10G001080	0.474594	1.73653	0.2733
WGD	NJ05G010650-NJ10G018110	0.236425	1.54959	0.152573
WGD	NJ05G010770-NJ10G018170	0.16333	1.65039	0.0989645
WGD	NJ05G010780-NJ10G018180	0.0472102	0.876734	0.0538478
WGD	NJ05G010810-NJ10G018230	0.120123	1.07342	0.111907
WGD	NJ05G010840-NJ10G018250	0.326308	1.72205	0.189489
WGD	NJ05G013430-NJ10G004480	0.232221	3.13912	0.0739763
WGD	NJ05G013550-NJ10G004310	0.0804538	1.41278	0.056947
WGD	NJ05G013740-NJ10G004130	0.110001	0.747044	0.147248
WGD	NJ05G013760-NJ10G004140	0.15144	0.656462	0.230691
WGD	NJ05G013970-NJ10G007660	0.253237	1.25937	0.201083
WGD	NJ05G013990-NJ10G007520	0.273471	1.63952	0.166799
WGD	NJ05G014030-NJ10G007560	0.135309	0.596374	0.226886
WGD	NJ05G014080-NJ10G007300	0.252482	0.786949	0.320836
WGD	NJ05G014100-NJ10G007320	0.350441	1.00891	0.347347
WGD	NJ05G014120-NJ10G007390	0.171436	0.691079	0.24807
WGD	NJ05G015550-NJ10G015970	0.0371574	0.873346	0.0425461
WGD	NJ05G015570-NJ10G015960	0.0636461	0.568028	0.112047
WGD	NJ05G015700-NJ10G015910	0.260522	0.926849	0.281083
[truncated: 4,740 more rows]

## Sheet: TS7
Supplementary Table 7. Profile of up-regulated genes in duplicated genes.
[truncated: 8 more rows]

[truncated: 10 more sheets: TS8, TS9, TS10, TS11, TS12, TS13, TS14, TS15, TS16, TS17]
